# Supplementary material for: Positive-Unlabeled Learning for inferring drug interactions based on heterogeneous attributes
Source: BMC Bioinformatics. 2017 Mar 1;18:140. doi: 10.1186/s12859-017-1546-7 (PMC5333429; doi:10.1186/s12859-017-1546-7)
Supplement: Additional file 2 — The 589 inferred negatives for binary classification. This is Supplementary Table 1. (XLSX 18.1 kb) [file 12859_2017_1546_MOESM2_ESM.xlsx]

## Sheet: Table 1
DDI_ID	Drug 1	Drug 2
1434	Acebutolol	Moricizine
2184	Acitretin	Adapalene
2221	Acitretin	Bacitracin
2344	Acitretin	Echothiophate
2349	Acitretin	Enflurane
2366	Acitretin	Etomidate
2386	Acitretin	Fluorometholone
2439	Acitretin	Isoflurane
2518	Acitretin	Molindone
2536	Acitretin	Neomycin
2575	Acitretin	Penicillin V
2648	Acitretin	Spectinomycin
2655	Acitretin	Sulfinpyrazone
2695	Acitretin	Tranexamic Acid
2703	Acitretin	Triiodothyronine
2789	Acyclovir	Caffeine
2793	Acyclovir	Carbachol
2886	Acyclovir	Echothiophate
2912	Acyclovir	Famciclovir
3101	Acyclovir	Oxandrolone
3124	Acyclovir	Phenoxybenzamine
3251	Acyclovir	Valacyclovir
3312	Adapalene	Bexarotene
3318	Adapalene	Bortezomib
3427	Adapalene	Echothiophate
3500	Adapalene	Halothane
3967	Adenosine	Echothiophate
4041	Adenosine	Hexachlorophene
4132	Adenosine	Miglitol
4152	Adenosine	Naftifine
4238	Adenosine	Pyrazinamide
4278	Adenosine	Sulfinpyrazone
4379	Albendazole	Azelaic Acid
4394	Albendazole	Biperiden
4915	Alclometasone	Atropine
4935	Alclometasone	Bortezomib
4986	Alclometasone	Ciclesonide
5005	Alclometasone	Dacarbazine
5034	Alclometasone	Dofetilide
5055	Alclometasone	Ertapenem
5083	Alclometasone	Flumazenil
5084	Alclometasone	Flunisolide
5099	Alclometasone	Fulvestrant
5106	Alclometasone	Gemcitabine
5168	Alclometasone	Lomefloxacin
5205	Alclometasone	Mexiletine
5328	Alclometasone	Ribavirin
5331	Alclometasone	Riluzole
5408	Alclometasone	Trovafloxacin
7077	Amcinonide	Bortezomib
7128	Amcinonide	Ciclesonide
7176	Amcinonide	Dofetilide
7177	Amcinonide	Dolasetron
7225	Amcinonide	Flumazenil
7226	Amcinonide	Flunisolide
7248	Amcinonide	Gemcitabine
7310	Amcinonide	Lomefloxacin
7363	Amcinonide	Moricizine
7416	Amcinonide	Penicillin G
7473	Amcinonide	Riluzole
7487	Amcinonide	Sildenafil
7526	Amcinonide	Tobramycin
7550	Amcinonide	Trovafloxacin
7557	Amcinonide	Vinblastine
7558	Amcinonide	Vincristine
7559	Amcinonide	Vinorelbine
8997	Amiloride	Oxandrolone
9312	Aminoglutethimide	Echothiophate
9386	Aminoglutethimide	Hexachlorophene
10896	Amitriptyline	Echothiophate
12471	Amoxicillin	Echothiophate
12881	Ampicillin	Bimatoprost
12959	Ampicillin	Daunorubicin
13068	Ampicillin	Hexachlorophene
15076	Apraclonidine	Echothiophate
15594	Argatroban	Echothiophate
17142	Aspirin	Echothiophate
19266	Atovaquone	Hexachlorophene
19553	Atovaquone	Trimetrexate
19688	Atropine	Disopyramide
19775	Atropine	Halothane
19776	Atropine	Hexachlorophene
19845	Atropine	Mercaptopurine
19867	Atropine	Miglitol
19887	Atropine	Naftifine
19928	Atropine	Paromomycin
19964	Atropine	Procyclidine
20013	Atropine	Sulfinpyrazone
20065	Atropine	Tropicamide
20191	Azathioprine	Diflunisal
22158	Aztreonam	Cefotaxime
22429	Aztreonam	Neomycin
22475	Aztreonam	Phenoxybenzamine
22483	Aztreonam	Piperacillin
22693	Bacitracin	Clomipramine
22697	Bacitracin	Cromolyn
23118	Bacitracin	Zalcitabine
23744	Balsalazide	Droperidol
23746	Balsalazide	Echothiophate
24189	Beclomethasone	Ciclesonide
24247	Beclomethasone	Echothiophate
24534	Beclomethasone	Riluzole
25320	Benztropine	Hexachlorophene
27799	Bimatoprost	Halothane
27800	Bimatoprost	Hexachlorophene
27822	Bimatoprost	Isoniazid
27834	Bimatoprost	Lactulose
27869	Bimatoprost	Mercaptopurine
27982	Bimatoprost	Primaquine
28077	Bimatoprost	Tranexamic Acid
28170	Biperiden	Clofazimine
28233	Biperiden	Estradiol
28279	Biperiden	Gatifloxacin
28293	Biperiden	Hexachlorophene
28357	Biperiden	Megestrol
28580	Biperiden	Trimetrexate
29663	Bortezomib	Desoximetasone
29733	Bortezomib	Fluocinonide
29734	Bortezomib	Fluorometholone
29918	Bortezomib	Paromomycin
30669	Bretylium	Echothiophate
33650	Bupivacaine	Hexachlorophene
35450	Caffeine	Cromolyn
35859	Caffeine	Valacyclovir
35866	Caffeine	Vincristine
36060	Candesartan	Indapamide
37345	Carbachol	Clindamycin
37761	Carbachol	Valacyclovir
38341	Carbinoxamine	Echothiophate
39231	Carteolol	Clindamycin
40143	Cefaclor	Cefpodoxime
40343	Cefaclor	Lomefloxacin
40583	Cefaclor	Trovafloxacin
40605	Cefadroxil	Cefixime
41068	Cefazolin	Cefdinir
41070	Cefazolin	Cefepime
41071	Cefazolin	Cefixime
41073	Cefazolin	Cefotaxime
41078	Cefazolin	Ceftazidime
41079	Cefazolin	Ceftizoxime
41080	Cefazolin	Ceftriaxone
41276	Cefazolin	Lomefloxacin
41535	Cefdinir	Cefepime
41536	Cefdinir	Cefixime
41538	Cefdinir	Cefotaxime
41539	Cefdinir	Cefotetan
41540	Cefdinir	Cefoxitin
41544	Cefdinir	Ceftizoxime
41545	Cefdinir	Ceftriaxone
41546	Cefdinir	Cefuroxime
41548	Cefdinir	Cephalexin
41677	Cefdinir	Gatifloxacin
41999	Cefditoren	Cefepime
42000	Cefditoren	Cefixime
42002	Cefditoren	Cefotaxime
42007	Cefditoren	Ceftazidime
42008	Cefditoren	Ceftizoxime
42179	Cefditoren	Isosorbide Dinitrate
42280	Cefditoren	Nitric Oxide
42296	Cefditoren	Oxandrolone
42319	Cefditoren	Phenoxybenzamine
42369	Cefditoren	Rimexolone
42463	Cefepime	Cefixime
42465	Cefepime	Cefotaxime
42466	Cefepime	Cefotetan
42467	Cefepime	Cefoxitin
42471	Cefepime	Ceftizoxime
42472	Cefepime	Ceftriaxone
42473	Cefepime	Cefuroxime
42475	Cefepime	Cephalexin
42927	Cefixime	Cefotaxime
42928	Cefixime	Cefotetan
42929	Cefixime	Cefoxitin
42931	Cefixime	Cefprozil
42932	Cefixime	Ceftazidime
42933	Cefixime	Ceftizoxime
42934	Cefixime	Ceftriaxone
42935	Cefixime	Cefuroxime
42937	Cefixime	Cephalexin
43066	Cefixime	Gatifloxacin
43394	Cefoperazone	Ceftizoxime
43849	Cefotaxime	Cefotetan
43850	Cefotaxime	Cefoxitin
43853	Cefotaxime	Ceftazidime
43854	Cefotaxime	Ceftizoxime
43855	Cefotaxime	Ceftriaxone
43856	Cefotaxime	Cefuroxime
43858	Cefotaxime	Cephalexin
44312	Cefotetan	Ceftazidime
44313	Cefotetan	Ceftizoxime
44314	Cefotetan	Ceftriaxone
44772	Cefoxitin	Ceftriaxone
45230	Cefpodoxime	Cefuroxime
45301	Cefpodoxime	Echothiophate
45304	Cefpodoxime	Emedastine
45343	Cefpodoxime	Fluorometholone
45399	Cefpodoxime	Isosorbide Dinitrate
45516	Cefpodoxime	Oxandrolone
45520	Cefpodoxime	Oxiconazole
46139	Ceftazidime	Ceftizoxime
46140	Ceftazidime	Ceftriaxone
46594	Ceftizoxime	Ceftriaxone
46595	Ceftizoxime	Cefuroxime
46597	Ceftizoxime	Cephalexin
47048	Ceftriaxone	Cefuroxime
48472	Cephalexin	Echothiophate
48921	Cephradine	Echothiophate
50707	Chlorothiazide	Echothiophate
51191	Chlorpheniramine	Flunisolide
52036	Chlorpropamide	Echothiophate
52866	Chlorzoxazone	Clindamycin
52871	Chlorzoxazone	Clotrimazole
52990	Chlorzoxazone	Halothane
53158	Chlorzoxazone	Pilocarpine
53306	Ciclesonide	Clobetasol
53327	Ciclesonide	Desoximetasone
53396	Ciclesonide	Flunisolide
53397	Ciclesonide	Fluocinonide
53406	Ciclesonide	Formoterol
53502	Ciclesonide	Metaproterenol
53532	Ciclesonide	Montelukast
53541	Ciclesonide	Naftifine
53603	Ciclesonide	Pirbuterol
53609	Ciclesonide	Prednicarbate
53794	Cidofovir	Echothiophate
53959	Cidofovir	Miglitol
53986	Cidofovir	Neomycin
54013	Cidofovir	Oxiconazole
54050	Cidofovir	Primaquine
54667	Cinoxacin	Echothiophate
54741	Cinoxacin	Hexachlorophene
55969	Clemastine	Echothiophate
56043	Clemastine	Hexachlorophene
56401	Clindamycin	Echothiophate
56520	Clindamycin	Lidocaine
56532	Clindamycin	Malathion
56600	Clindamycin	Nitric Oxide
56871	Clobetasol	Flumazenil
56872	Clobetasol	Flunisolide
57119	Clobetasol	Riluzole
57477	Clofazimine	Oxandrolone
57518	Clofazimine	Primaquine
57691	Clomipramine	Echothiophate
57725	Clomipramine	Flavoxate
57917	Clomipramine	Paromomycin
58050	Clomipramine	Triiodothyronine
58504	Clotrimazole	Cycloserine
58533	Clotrimazole	Disulfiram
58537	Clotrimazole	Dolasetron
58546	Clotrimazole	Echothiophate
58588	Clotrimazole	Fluorometholone
58620	Clotrimazole	Hexachlorophene
58681	Clotrimazole	Medroxyprogesterone
58761	Clotrimazole	Oxandrolone
58764	Clotrimazole	Oxcarbazepine
59397	Cromolyn	Echothiophate
59398	Cromolyn	Econazole
59419	Cromolyn	Etomidate
59471	Cromolyn	Hexachlorophene
59528	Cromolyn	Malathion
59540	Cromolyn	Mercaptopurine
59552	Cromolyn	Methylprednisolone
59589	Cromolyn	Neomycin
59623	Cromolyn	Paromomycin
59652	Cromolyn	Prednisone
59653	Cromolyn	Primaquine
59685	Cromolyn	Rimexolone
59701	Cromolyn	Spectinomycin
59756	Cromolyn	Triiodothyronine
59821	Cyclobenzaprine	Echothiophate
60318	Cycloserine	Hexachlorophene
60644	Cyproheptadine	Dicyclomine
60666	Cyproheptadine	Echothiophate
61087	Cysteamine	Echothiophate
61478	Dacarbazine	Desoximetasone
61507	Dacarbazine	Echothiophate
61548	Dacarbazine	Fluocinonide
61672	Dacarbazine	Miglitol
61692	Dacarbazine	Naftifine
61762	Dacarbazine	Prednisone
61968	Danazol	Fluorometholone
62111	Danazol	Naftifine
62152	Danazol	Paromomycin
62559	Dantrolene	Oxandrolone
63172	Daunorubicin	Doxepin
63177	Daunorubicin	Echothiophate
63260	Daunorubicin	Ibutilide
63362	Daunorubicin	Naftifine
63392	Daunorubicin	Oxandrolone
63403	Daunorubicin	Paromomycin
64424	Desflurane	Enflurane
65663	Desoximetasone	Ertapenem
65691	Desoximetasone	Flumazenil
65692	Desoximetasone	Flunisolide
65776	Desoximetasone	Lomefloxacin
65813	Desoximetasone	Mexiletine
65829	Desoximetasone	Moricizine
65936	Desoximetasone	Ribavirin
65939	Desoximetasone	Riluzole
66016	Desoximetasone	Trovafloxacin
66881	Dexrazoxane	Enflurane
66918	Dexrazoxane	Fluorometholone
66950	Dexrazoxane	Hexachlorophene
66974	Dexrazoxane	Isosorbide Dinitrate
67091	Dexrazoxane	Oxandrolone
67826	Diclofenac	Meloxicam
68091	Dicloxacillin	Echothiophate
68480	Dicyclomine	Disopyramide
68709	Dicyclomine	Oxandrolone
68852	Dicyclomine	Trihexyphenidyl
69297	Diflunisal	Echothiophate
69318	Diflunisal	Etodolac
69328	Diflunisal	Fenoprofen
69403	Diflunisal	Ketorolac
69513	Diflunisal	Oxaprozin
69545	Diflunisal	Piroxicam
69610	Diflunisal	Sulindac
71279	Dipivefrin	Donepezil
72067	Disulfiram	Dolasetron
72087	Disulfiram	Ertapenem
72150	Disulfiram	Hexachlorophene
72214	Disulfiram	Megestrol
72469	Dobutamine	Echothiophate
72903	Docetaxel	Fluorometholone
72935	Docetaxel	Hexachlorophene
72954	Docetaxel	Irinotecan
73023	Docetaxel	Miconazole
73087	Docetaxel	Paromomycin
73234	Docetaxel	Vinorelbine
73684	Dolasetron	Fluorometholone
73716	Dolasetron	Hexachlorophene
73834	Dolasetron	Neomycin
73868	Dolasetron	Paromomycin
74126	Donepezil	Isoflurane
74129	Donepezil	Isosorbide Dinitrate
74196	Donepezil	Miglitol
74269	Donepezil	Phenoxybenzamine
74729	Dopamine	Sulfasalazine
74780	Dopamine	Trimetrexate
76344	Droperidol	Echothiophate
76418	Droperidol	Hexachlorophene
76696	Droperidol	Travoprost
77112	Echothiophate	Enflurane
77122	Echothiophate	Estramustine
77124	Echothiophate	Ethambutol
77127	Echothiophate	Ethotoin
77129	Echothiophate	Etomidate
77137	Echothiophate	Fenoldopam
77139	Echothiophate	Fexofenadine
77141	Echothiophate	Flavoxate
77151	Echothiophate	Fluphenazine
77173	Echothiophate	Glipizide
77181	Echothiophate	Hexachlorophene
77211	Echothiophate	Ketoconazole
77215	Echothiophate	Lactulose
77238	Echothiophate	Malathion
77242	Echothiophate	Medroxyprogesterone
77245	Echothiophate	Megestrol
77247	Echothiophate	Meperidine
77254	Echothiophate	Metformin
77256	Echothiophate	Methazolamide
77259	Echothiophate	Methyclothiazide
77268	Echothiophate	Mexiletine
77270	Echothiophate	Midodrine
77273	Echothiophate	Milrinone
77281	Echothiophate	Molindone
77284	Echothiophate	Moricizine
77291	Echothiophate	Nadolol
77292	Echothiophate	Naftifine
77304	Echothiophate	Nilutamide
77309	Echothiophate	Nitroprusside
77311	Echothiophate	Norepinephrine
77322	Echothiophate	Oxandrolone
77324	Echothiophate	Oxazepam
77337	Echothiophate	Penicillin G
77343	Echothiophate	Perphenazine
77356	Echothiophate	Polythiazide
77364	Echothiophate	Primidone
77366	Echothiophate	Procainamide
77373	Echothiophate	Propantheline
77376	Echothiophate	Propylthiouracil
77380	Echothiophate	Pyrimethamine
77387	Echothiophate	Ranolazine
77391	Echothiophate	Ribavirin
77394	Echothiophate	Riluzole
77402	Echothiophate	Rosiglitazone
77405	Echothiophate	Secobarbital
77426	Echothiophate	Tazarotene
77431	Echothiophate	Terbinafine
77438	Echothiophate	Thioridazine
77439	Echothiophate	Thyroxine
77448	Echothiophate	Tolazamide
77449	Echothiophate	Tolazoline
77450	Echothiophate	Tolbutamide
77451	Echothiophate	Tolmetin
77464	Echothiophate	Trifluoperazine
77465	Echothiophate	Trihexyphenidyl
77466	Echothiophate	Triiodothyronine
77468	Echothiophate	Trimetrexate
77471	Echothiophate	Trovafloxacin
77472	Echothiophate	Valacyclovir
77482	Echothiophate	Warfarin
77561	Econazole	Hexachlorophene
77622	Econazole	Medroxyprogesterone
77625	Econazole	Megestrol
77717	Econazole	Penicillin G
77771	Econazole	Ribavirin
77774	Econazole	Riluzole
77864	Econazole	Zalcitabine
78249	Emedastine	Enflurane
78317	Emedastine	Halothane
78358	Emedastine	Letrozole
78474	Emedastine	Penicillin G
78531	Emedastine	Riluzole
78605	Emedastine	Trimetrexate
78609	Emedastine	Valacyclovir
79039	Enflurane	Fluorometholone
79071	Enflurane	Hexachlorophene
79091	Enflurane	Isocarboxazid
79128	Enflurane	Malathion
79135	Enflurane	Megestrol
79162	Enflurane	Miglitol
79216	Enflurane	Oxiconazole
79235	Enflurane	Phenoxybenzamine
79284	Enflurane	Riluzole
79316	Enflurane	Tazarotene
80936	Ergotamine	Hexachlorophene
81274	Ertapenem	Fluorometholone
81353	Ertapenem	Lindane
81447	Ertapenem	Oxandrolone
82351	Estradiol	Estramustine
82434	Estradiol	Isosorbide Dinitrate
82521	Estradiol	Naftifine
82598	Estradiol	Procyclidine
82776	Estramustine	Hexachlorophene
84508	Ethosuximide	Travoprost
85310	Etomidate	Hexachlorophene
87027	Famciclovir	Valacyclovir
89193	Finasteride	Hexachlorophene
89540	Flavoxate	Hexachlorophene
89973	Flecainide	Mexiletine
91227	Flumazenil	Fluocinonide
91505	Flumazenil	Tazarotene
91574	Flunisolide	Fluticasone
91658	Flunisolide	Malathion
91780	Flunisolide	Prednicarbate
91903	Flunisolide	Zafirlukast
91991	Fluocinonide	Lomefloxacin
92062	Fluocinonide	Nicotine
92168	Fluocinonide	Sildenafil
92238	Fluocinonide	Vinblastine
92239	Fluocinonide	Vincristine
92279	Fluorometholone	Halothane
92280	Fluorometholone	Hexachlorophene
92333	Fluorometholone	Lorazepam
92344	Fluorometholone	Megestrol
92383	Fluorometholone	Moricizine
92567	Fluorometholone	Trimetrexate
92570	Fluorometholone	Trovafloxacin
92583	Fluorometholone	Zalcitabine
93749	Flutamide	Nilutamide
94061	Fluticasone	Mometasone
94101	Fluticasone	Oxandrolone
95615	Fosfomycin	Hexachlorophene
96737	Fulvestrant	Oxandrolone
98211	Gatifloxacin	Hexachlorophene
98448	Gatifloxacin	Sulfinpyrazone
98891	Gemcitabine	Leucovorin
99775	Gemifloxacin	Trovafloxacin
101676	Halofantrine	Hexachlorophene
102313	Halothane	Isocarboxazid
102333	Halothane	Letrozole
102340	Halothane	Lindane
102350	Halothane	Malathion
102354	Halothane	Medroxyprogesterone
102384	Halothane	Miglitol
102404	Halothane	Naftifine
102438	Halothane	Oxiconazole
102584	Halothane	Valacyclovir
102622	Hexachlorophene	Isoniazid
102644	Hexachlorophene	Levocabastine
102657	Hexachlorophene	Malathion
102671	Hexachlorophene	Mesoridazine
102687	Hexachlorophene	Mexiletine
102688	Hexachlorophene	Miconazole
102692	Hexachlorophene	Milrinone
102696	Hexachlorophene	Mitotane
102721	Hexachlorophene	Nicotine
102723	Hexachlorophene	Nilutamide
102729	Hexachlorophene	Nizatidine
102741	Hexachlorophene	Oxandrolone
102745	Hexachlorophene	Oxiconazole
102752	Hexachlorophene	Paromomycin
102755	Hexachlorophene	Penciclovir
102756	Hexachlorophene	Penicillin G
102762	Hexachlorophene	Perphenazine
102763	Hexachlorophene	Phenelzine
102785	Hexachlorophene	Procainamide
102788	Hexachlorophene	Procyclidine
102792	Hexachlorophene	Propantheline
102795	Hexachlorophene	Propylthiouracil
102799	Hexachlorophene	Pyrimethamine
102804	Hexachlorophene	Raloxifene
102806	Hexachlorophene	Ranolazine
102821	Hexachlorophene	Rosiglitazone
102833	Hexachlorophene	Streptomycin
102851	Hexachlorophene	Terbutaline
102858	Hexachlorophene	Thyroxine
102864	Hexachlorophene	Tirofiban
102871	Hexachlorophene	Tolterodine
102885	Hexachlorophene	Triiodothyronine
107331	Indapamide	Telmisartan
107361	Indapamide	Trandolapril
108817	Isocarboxazid	Trimetrexate
109729	Isosorbide Dinitrate	Medroxyprogesterone
109789	Isosorbide Dinitrate	Nicotine
109791	Isosorbide Dinitrate	Nilutamide
109971	Isosorbide Dinitrate	Zalcitabine
111003	Kanamycin	Riluzole
112599	Lactulose	Penicillin G
114171	Letrozole	Naftifine
114212	Letrozole	Paromomycin
115396	Levocabastine	Travoprost
116732	Lomefloxacin	Malathion
116744	Lomefloxacin	Mercaptopurine
116857	Lomefloxacin	Primaquine
117497	Lorazepam	Malathion
117528	Lorazepam	Miconazole
118507	Malathion	Medroxyprogesterone
118510	Malathion	Megestrol
118533	Malathion	Mexiletine
118549	Malathion	Moricizine
118602	Malathion	Penicillin G
118656	Malathion	Ribavirin
118659	Malathion	Riluzole
118673	Malathion	Sildenafil
118714	Malathion	Tolazoline
118724	Malathion	Travoprost
118733	Malathion	Trimetrexate
118736	Malathion	Trovafloxacin
119403	Mecamylamine	Riluzole
119528	Medroxyprogesterone	Milrinone
119547	Medroxyprogesterone	Naftifine
119566	Medroxyprogesterone	Norepinephrine
119577	Medroxyprogesterone	Oxandrolone
119581	Medroxyprogesterone	Oxiconazole
119600	Medroxyprogesterone	Phenoxybenzamine
120309	Megestrol	Oxandrolone
121169	Mephenytoin	Travoprost
125584	Mexiletine	Moricizine
125592	Mexiletine	Naftifine
125606	Mexiletine	Nitric Oxide
125625	Mexiletine	Oxcarbazepine
125990	Miconazole	Trovafloxacin
126654	Miglitol	Zalcitabine
128463	Molindone	Riluzole
128990	Moricizine	Nitric Oxide
130628	Naftifine	Pilocarpine
130674	Naftifine	Riluzole
130764	Naftifine	Zalcitabine
132095	Neomycin	Trovafloxacin
132108	Neomycin	Zalcitabine
132876	Nilutamide	Oxandrolone
134162	Norepinephrine	Pilocarpine
134461	Norfloxacin	Trovafloxacin
136032	Oxandrolone	Penicillin G
136043	Oxandrolone	Pilocarpine
136167	Oxandrolone	Valacyclovir
136179	Oxandrolone	Zalcitabine
136620	Oxcarbazepine	Terconazole
136833	Oxiconazole	Zalcitabine
137803	Paromomycin	Pilocarpine
137926	Paromomycin	Trovafloxacin
137939	Paromomycin	Zalcitabine
138563	Penicillin V	Pilocarpine
139631	Phenoxybenzamine	Riluzole
139645	Phenoxybenzamine	Sildenafil
139709	Phenoxybenzamine	Valacyclovir
140024	Pilocarpine	Primidone
140029	Pilocarpine	Procyclidine
140130	Pilocarpine	Tropicamide
142048	Primaquine	Sildenafil
142099	Primaquine	Travoprost
142718	Prochlorperazine	Trimetrexate
142763	Procyclidine	Riluzole
145152	Ribavirin	Sulfinpyrazone
145477	Riluzole	Tranexamic Acid
145484	Riluzole	Trihexyphenidyl
147148	Streptomycin	Travoprost
