# Supplementary material for: Positive-Unlabeled Learning for inferring drug interactions based on heterogeneous attributes
Source: BMC Bioinformatics. 2017 Mar 1;18:140. doi: 10.1186/s12859-017-1546-7 (PMC5333429; doi:10.1186/s12859-017-1546-7)
Supplement: Additional file 4 — The inferred 5300 CYP-Dependent DDIs and associating CYPs. This is Supplementary Table 3. (XLSX 177 kb) [file 12859_2017_1546_MOESM4_ESM.xlsx]

## Sheet: Table 1
DDI_ID	Drug 1	Drug 2	CYP isoforms
58	Abacavir	Bosentan	CYP2C9	CYP3A4
266	Abacavir	Itraconazole	CYP3A4
317	Abacavir	Methotrexate	CYP1A2	CYP3A4
320	Abacavir	Methylphenidate	CYP2D6	CYP3A4
333	Abacavir	Minocycline	CYP2D6	CYP3A4
451	Abacavir	Rifabutin	CYP1A2	CYP3A4
1102	Acebutolol	Allopurinol	CYP3A4
1149	Acebutolol	Bosentan	CYP2C9	CYP3A4
1158	Acebutolol	Buspirone	CYP3A4
1165	Acebutolol	Carbamazepine	CYP2C9	CYP3A4
1212	Acebutolol	Clozapine	CYP1A2	CYP2D6	CYP3A4
1214	Acebutolol	Cyclobenzaprine	CYP2C9	CYP2D6
1259	Acebutolol	Efavirenz	CYP3A4
1308	Acebutolol	Foscarnet	CYP3A4
1311	Acebutolol	Fosphenytoin	CYP1A2	CYP2D6	CYP3A4
1315	Acebutolol	Galantamine	CYP2D6	CYP3A4
1329	Acebutolol	Haloperidol	CYP2D6	CYP3A4
1343	Acebutolol	Imatinib	CYP2C19	CYP3A4
1344	Acebutolol	Imipramine	CYP2C9	CYP2D6
1348	Acebutolol	Indomethacin	CYP3A4
1357	Acebutolol	Itraconazole	CYP3A4
1370	Acebutolol	Leflunomide	CYP3A4
1387	Acebutolol	Loxapine	CYP1A2	CYP2D6	CYP3A4
1394	Acebutolol	Mefloquine	CYP3A4
1404	Acebutolol	Metformin	CYP3A4
1405	Acebutolol	Methadone	CYP2D6	CYP3A4
1421	Acebutolol	Mifepristone	CYP2C9	CYP3A4
1424	Acebutolol	Minocycline	CYP1A2	CYP2D6
1426	Acebutolol	Mirtazapine	CYP1A2	CYP3A4
1455	Acebutolol	Nimodipine	CYP3A4
1467	Acebutolol	Omeprazole	CYP1A2	CYP2C9	CYP3A4
1468	Acebutolol	Ondansetron	CYP2D6	CYP3A4
1480	Acebutolol	Pamidronate	CYP2D6	CYP3A4
1481	Acebutolol	Pantoprazole	CYP3A4
1497	Acebutolol	Phenytoin	CYP2D6	CYP3A4
1533	Acebutolol	Quinine	CYP2D6	CYP3A4
1554	Acebutolol	Saquinavir	CYP3A4
1556	Acebutolol	Selegiline	CYP1A2	CYP2D6	CYP3A4
1569	Acebutolol	Sulfisoxazole	CYP3A4
1596	Acebutolol	Tizanidine	CYP1A2	CYP2C9	CYP3A4
1619	Acebutolol	Trimipramine	CYP3A4
1636	Acebutolol	Ziprasidone	CYP2D6
1637	Acebutolol	Zolpidem	CYP1A2	CYP3A4
1646	Acetazolamide	Allopurinol	CYP3A4
1713	Acetazolamide	Carvedilol	CYP2C9	CYP3A4
1740	Acetazolamide	Chlorpropamide	CYP1A2	CYP3A4
1787	Acetazolamide	Disopyramide	CYP3A4
1813	Acetazolamide	Erythromycin	CYP2D6
1817	Acetazolamide	Ethacrynic Acid	CYP3A4
1828	Acetazolamide	Famotidine	CYP2D6
1837	Acetazolamide	Fluconazole	CYP3A4
1866	Acetazolamide	Glimepiride	CYP2C9	CYP3A4
1888	Acetazolamide	Imipramine	CYP2D6
1891	Acetazolamide	Indinavir	CYP3A4
1959	Acetazolamide	Metolazone	CYP2D6
1968	Acetazolamide	Minocycline	CYP3A4
2069	Acetazolamide	Propranolol	CYP3A4
2077	Acetazolamide	Quinine	CYP2D6	CYP3A4
2106	Acetazolamide	Spironolactone	CYP3A4
5617	Alendronate	Fluconazole	CYP1A2	CYP3A4
5970	Allopurinol	Amiodarone	CYP2D6	CYP3A4
5971	Allopurinol	Amitriptyline	CYP2C9	CYP3A4
5973	Allopurinol	Amoxapine	CYP2D6	CYP3A4
5977	Allopurinol	Anagrelide	CYP3A4
5981	Allopurinol	Aripiprazole	CYP2D6	CYP3A4
5984	Allopurinol	Atenolol	CYP3A4
5986	Allopurinol	Atorvastatin	CYP3A4
6000	Allopurinol	Betaxolol	CYP3A4
6009	Allopurinol	Bosentan	CYP2C9	CYP3A4
6017	Allopurinol	Bupropion	CYP2C9	CYP2D6	CYP3A4
6022	Allopurinol	Capecitabine	CYP1A2	CYP3A4
6027	Allopurinol	Carnitine	CYP1A2	CYP3A4
6029	Allopurinol	Carvedilol	CYP2C9	CYP3A4
6047	Allopurinol	Celecoxib	CYP2C9	CYP2D6	CYP3A4
6050	Allopurinol	Cetirizine	CYP2D6	CYP3A4
6061	Allopurinol	Cimetidine	CYP1A2	CYP2D6	CYP3A4
6063	Allopurinol	Ciprofloxacin	CYP1A2	CYP2C19	CYP2D6	CYP3A4
6064	Allopurinol	Citalopram	CYP1A2	CYP2C19	CYP3A4
6072	Allopurinol	Clozapine	CYP1A2	CYP2C9	CYP2D6	CYP3A4
6083	Allopurinol	Delavirdine	CYP2D6	CYP3A4
6086	Allopurinol	Desipramine	CYP2D6	CYP3A4
6119	Allopurinol	Efavirenz	CYP1A2	CYP3A4
6140	Allopurinol	Etoposide	CYP2C9	CYP3A4
6144	Allopurinol	Famotidine	CYP3A4
6146	Allopurinol	Fenofibrate	CYP2C9	CYP3A4
6153	Allopurinol	Fluconazole	CYP2C19	CYP3A4
6162	Allopurinol	Flurbiprofen	CYP2C9	CYP3A4
6166	Allopurinol	Fluvoxamine	CYP1A2	CYP3A4
6171	Allopurinol	Fosphenytoin	CYP3A4
6174	Allopurinol	Gabapentin	CYP1A2	CYP3A4
6197	Allopurinol	Hydroxyurea	CYP2D6	CYP3A4
6203	Allopurinol	Imatinib	CYP1A2	CYP3A4
6207	Allopurinol	Indinavir	CYP3A4
6208	Allopurinol	Indomethacin	CYP3A4
6216	Allopurinol	Isradipine	CYP3A4
6217	Allopurinol	Itraconazole	CYP3A4
6221	Allopurinol	Ketoconazole	CYP3A4
6222	Allopurinol	Ketoprofen	CYP1A2	CYP3A4
6227	Allopurinol	Lamotrigine	CYP2D6	CYP3A4
6228	Allopurinol	Lansoprazole	CYP3A4
6230	Allopurinol	Leflunomide	CYP3A4
6233	Allopurinol	Levetiracetam	CYP2D6	CYP3A4
6245	Allopurinol	Losartan	CYP1A2
6246	Allopurinol	Lovastatin	CYP2D6	CYP3A4
6254	Allopurinol	Mefloquine	CYP2D6
6261	Allopurinol	Meropenem	CYP1A2	CYP3A4
6271	Allopurinol	Methylphenidate	CYP2D6
6276	Allopurinol	Metoprolol	CYP2D6	CYP3A4
6277	Allopurinol	Metronidazole	CYP1A2	CYP2D6
6284	Allopurinol	Minocycline	CYP2D6	CYP3A4
6286	Allopurinol	Mirtazapine	CYP3A4
6288	Allopurinol	Mitoxantrone	CYP3A4
6295	Allopurinol	Morphine	CYP3A4
6298	Allopurinol	Mycophenolic Acid	CYP2D6
6299	Allopurinol	Nabilone	CYP1A2	CYP2D6
6310	Allopurinol	Nevirapine	CYP2D6	CYP3A4
6313	Allopurinol	Nifedipine	CYP2D6	CYP3A4
6317	Allopurinol	Nitrofurantoin	CYP1A2
6320	Allopurinol	Nizatidine	CYP2C9
6323	Allopurinol	Nortriptyline	CYP1A2	CYP3A4
6325	Allopurinol	Olanzapine	CYP1A2	CYP3A4
6340	Allopurinol	Pamidronate	CYP1A2	CYP2C9	CYP3A4
6341	Allopurinol	Pantoprazole	CYP3A4
6344	Allopurinol	Paroxetine	CYP2C9	CYP2D6	CYP3A4
6357	Allopurinol	Phenytoin	CYP2D6	CYP3A4
6361	Allopurinol	Pindolol	CYP3A4
6363	Allopurinol	Piperacillin	CYP1A2	CYP2C9	CYP3A4
6368	Allopurinol	Pravastatin	CYP3A4
6369	Allopurinol	Prazosin	CYP3A4
6382	Allopurinol	Propafenone	CYP2D6	CYP3A4
6385	Allopurinol	Propranolol	CYP2D6	CYP3A4
6391	Allopurinol	Quetiapine	CYP3A4
6393	Allopurinol	Quinine	CYP2C19	CYP2D6	CYP3A4
6394	Allopurinol	Rabeprazole	CYP1A2	CYP2D6	CYP3A4
6407	Allopurinol	Risperidone	CYP1A2	CYP2C9	CYP3A4
6408	Allopurinol	Ritonavir	CYP2D6	CYP3A4
6414	Allopurinol	Saquinavir	CYP3A4
6416	Allopurinol	Selegiline	CYP1A2	CYP3A4
6417	Allopurinol	Sertraline	CYP1A2	CYP2D6	CYP3A4
6432	Allopurinol	Tacrolimus	CYP3A4
6433	Allopurinol	Tadalafil	CYP2D6	CYP3A4
6434	Allopurinol	Tamoxifen	CYP1A2	CYP2D6	CYP3A4
6444	Allopurinol	Testosterone	CYP2D6
6451	Allopurinol	Ticlopidine	CYP3A4
6453	Allopurinol	Timolol	CYP3A4
6456	Allopurinol	Tizanidine	CYP1A2	CYP2C9	CYP3A4
6461	Allopurinol	Tolmetin	CYP2C9	CYP3A4
6463	Allopurinol	Topiramate	CYP3A4
6466	Allopurinol	Tramadol	CYP1A2	CYP2D6	CYP3A4
6471	Allopurinol	Treprostinil	CYP2D6
6479	Allopurinol	Trimipramine	CYP1A2	CYP3A4
6483	Allopurinol	Valproic Acid	CYP3A4
6486	Allopurinol	Venlafaxine	CYP1A2	CYP3A4
6487	Allopurinol	Verapamil	CYP2C9	CYP3A4
6491	Allopurinol	Voriconazole	CYP2C9	CYP3A4
6495	Allopurinol	Zidovudine	CYP1A2	CYP3A4
6496	Allopurinol	Ziprasidone	CYP2C19	CYP3A4
6544	Amantadine	Bosentan	CYP1A2	CYP2C9	CYP2D6	CYP3A4
6560	Amantadine	Carbamazepine	CYP3A4
6596	Amantadine	Cimetidine	CYP2D6	CYP3A4
6607	Amantadine	Clozapine	CYP1A2	CYP2D6
6627	Amantadine	Diazoxide	CYP2D6	CYP3A4
6706	Amantadine	Fosphenytoin	CYP2C9	CYP3A4
6739	Amantadine	Imipramine	CYP2D6
6752	Amantadine	Itraconazole	CYP3A4
6775	Amantadine	Lithium	CYP3A4
6800	Amantadine	Methadone	CYP2D6	CYP3A4
6834	Amantadine	Nabilone	CYP3A4
6885	Amantadine	Pentobarbital	CYP2D6	CYP3A4
6886	Amantadine	Pentoxifylline	CYP1A2	CYP3A4
6892	Amantadine	Phenytoin	CYP3A4
6917	Amantadine	Propafenone	CYP2D6	CYP3A4
6926	Amantadine	Quetiapine	CYP1A2	CYP2D6	CYP3A4
6928	Amantadine	Quinine	CYP2D6	CYP3A4
6935	Amantadine	Reserpine	CYP1A2	CYP2D6
6991	Amantadine	Tizanidine	CYP1A2	CYP2D6
7022	Amantadine	Verapamil	CYP2D6	CYP3A4
7032	Amantadine	Zolpidem	CYP1A2	CYP2D6	CYP3A4
7571	Amifostine	Aminophylline	CYP1A2	CYP3A4
7582	Amifostine	Argatroban	CYP1A2	CYP3A4
7612	Amifostine	Bretylium	CYP1A2	CYP2C9	CYP3A4
7618	Amifostine	Bupivacaine	CYP2C9	CYP3A4
7629	Amifostine	Carnitine	CYP3A4
7687	Amifostine	Desflurane	CYP3A4
7692	Amifostine	Dexmedetomidine	CYP2C19	CYP3A4
7731	Amifostine	Erythromycin	CYP1A2	CYP2D6	CYP3A4
7741	Amifostine	Etomidate	CYP2C9	CYP3A4
7742	Amifostine	Etoposide	CYP3A4
7786	Amifostine	Glycopyrrolate	CYP2D6
7820	Amifostine	Ivermectin	CYP1A2	CYP2D6	CYP3A4
7836	Amifostine	Levobunolol	CYP2C9	CYP3A4
7838	Amifostine	Lidocaine	CYP1A2	CYP3A4
7844	Amifostine	Loperamide	CYP3A4
7856	Amifostine	Mefloquine	CYP3A4
7859	Amifostine	Meperidine	CYP2C9	CYP3A4
7863	Amifostine	Meropenem	CYP1A2	CYP2D6
7865	Amifostine	Metaproterenol	CYP1A2	CYP3A4
7867	Amifostine	Methadone	CYP2D6	CYP3A4
7876	Amifostine	Metoclopramide	CYP3A4
7883	Amifostine	Mifepristone	CYP3A4
7897	Amifostine	Morphine	CYP1A2	CYP2D6
7905	Amifostine	Nalbuphine	CYP1A2
7930	Amifostine	Ondansetron	CYP3A4
7951	Amifostine	Pentazocine	CYP1A2	CYP3A4
7952	Amifostine	Pentobarbital	CYP1A2	CYP2D6	CYP3A4
7986	Amifostine	Propofol	CYP3A4
7995	Amifostine	Quinine	CYP2D6	CYP3A4
8000	Amifostine	Remifentanil	CYP2D6
8013	Amifostine	Ropivacaine	CYP2D6
8017	Amifostine	Secobarbital	CYP2C9	CYP3A4
8027	Amifostine	Sufentanil	CYP3A4
8031	Amifostine	Sulfisoxazole	CYP3A4
8035	Amifostine	Tadalafil	CYP3A4
8041	Amifostine	Teniposide	CYP3A4
8056	Amifostine	Tiotropium	CYP1A2	CYP2D6	CYP3A4
8072	Amifostine	Trazodone	CYP2D6	CYP3A4
8087	Amifostine	Vancomycin	CYP3A4
8094	Amifostine	Warfarin	CYP2C9	CYP3A4
8326	Amikacin	Hydralazine	CYP1A2	CYP3A4
8536	Amikacin	Rifabutin	CYP2D6	CYP3A4
9256	Aminoglutethimide	Cimetidine	CYP1A2	CYP2D6	CYP3A4
9476	Aminoglutethimide	Mifepristone	CYP2C9	CYP3A4
9545	Aminoglutethimide	Pentobarbital	CYP3A4
9989	Aminophylline	Methadone	CYP3A4
10052	Aminophylline	Ondansetron	CYP3A4
10234	Amiodarone	Arsenic Trioxide	CYP2D6	CYP3A4
10274	Amiodarone	Capecitabine	CYP2C9
10275	Amiodarone	Captopril	CYP2D6	CYP3A4
10277	Amiodarone	Carbamazepine	CYP2C19	CYP2D6	CYP3A4
10299	Amiodarone	Celecoxib	CYP1A2	CYP2D6
10302	Amiodarone	Cetirizine	CYP2D6	CYP3A4
10305	Amiodarone	Chlorothiazide	CYP2D6	CYP3A4
10315	Amiodarone	Ciprofloxacin	CYP1A2	CYP2C9	CYP3A4
10322	Amiodarone	Clonidine	CYP2D6	CYP3A4
10324	Amiodarone	Clozapine	CYP2D6	CYP3A4
10335	Amiodarone	Delavirdine	CYP2C9	CYP2D6	CYP3A4
10338	Amiodarone	Desipramine	CYP2D6	CYP3A4
10371	Amiodarone	Efavirenz	CYP2D6	CYP3A4
10373	Amiodarone	Enalapril	CYP2D6	CYP3A4
10392	Amiodarone	Etoposide	CYP2D6	CYP3A4
10405	Amiodarone	Fluconazole	CYP2D6	CYP3A4
10412	Amiodarone	Fluoxetine	CYP2D6
10414	Amiodarone	Flurbiprofen	CYP2D6	CYP3A4
10420	Amiodarone	Foscarnet	CYP2D6	CYP3A4
10422	Amiodarone	Fosinopril	CYP1A2	CYP2D6	CYP3A4
10425	Amiodarone	Furosemide	CYP2C9	CYP2D6	CYP3A4
10427	Amiodarone	Galantamine	CYP1A2	CYP2D6
10434	Amiodarone	Glimepiride	CYP2D6	CYP3A4
10445	Amiodarone	Hydrochlorothiazide	CYP2D6	CYP3A4
10451	Amiodarone	Ibuprofen	CYP1A2	CYP2D6	CYP3A4
10455	Amiodarone	Imatinib	CYP2D6	CYP3A4
10456	Amiodarone	Imipramine	CYP1A2	CYP2D6	CYP3A4
10469	Amiodarone	Itraconazole	CYP2C19	CYP2D6	CYP3A4
10479	Amiodarone	Lamotrigine	CYP1A2	CYP3A4
10480	Amiodarone	Lansoprazole	CYP2C9	CYP3A4
10482	Amiodarone	Leflunomide	CYP2D6	CYP3A4
10497	Amiodarone	Losartan	CYP2C9	CYP2D6	CYP3A4
10505	Amiodarone	Mefenamic Acid	CYP1A2	CYP2D6	CYP3A4
10506	Amiodarone	Mefloquine	CYP2D6	CYP3A4
10513	Amiodarone	Meropenem	CYP1A2	CYP2D6	CYP3A4
10517	Amiodarone	Methadone	CYP1A2	CYP2D6	CYP3A4
10520	Amiodarone	Methotrexate	CYP1A2	CYP3A4
10536	Amiodarone	Minocycline	CYP2C9	CYP2D6	CYP3A4
10538	Amiodarone	Mirtazapine	CYP2D6	CYP3A4
10565	Amiodarone	Nifedipine	CYP1A2	CYP2D6	CYP3A4
10569	Amiodarone	Nitrofurantoin	CYP2D6	CYP3A4
10579	Amiodarone	Omeprazole	CYP1A2	CYP2C9	CYP3A4
10591	Amiodarone	Paclitaxel	CYP2D6	CYP3A4
10593	Amiodarone	Pantoprazole	CYP1A2	CYP2D6
10603	Amiodarone	Pentoxifylline	CYP2D6	CYP3A4
10604	Amiodarone	Perindopril	CYP2D6	CYP3A4
10639	Amiodarone	Protriptyline	CYP1A2	CYP2D6	CYP3A4
10644	Amiodarone	Quinapril	CYP2D6	CYP3A4
10645	Amiodarone	Quinine	CYP2C9	CYP2D6	CYP3A4
10659	Amiodarone	Risperidone	CYP3A4
10669	Amiodarone	Sertraline	CYP1A2	CYP2D6	CYP3A4
10681	Amiodarone	Sulfisoxazole	CYP2D6	CYP3A4
10683	Amiodarone	Sumatriptan	CYP3A4
10684	Amiodarone	Tacrolimus	CYP3A4
10722	Amiodarone	Trazodone	CYP2D6	CYP3A4
10731	Amiodarone	Trimipramine	CYP2D6	CYP3A4
10735	Amiodarone	Valproic Acid	CYP1A2	CYP2D6
10743	Amiodarone	Voriconazole	CYP2C19	CYP2D6	CYP3A4
10747	Amiodarone	Zidovudine	CYP1A2	CYP2D6	CYP3A4
10748	Amiodarone	Ziprasidone	CYP2D6	CYP3A4
10749	Amiodarone	Zolpidem	CYP3A4
10765	Amitriptyline	Atorvastatin	CYP2D6	CYP3A4
10788	Amitriptyline	Bosentan	CYP2C9	CYP2D6	CYP3A4
10802	Amitriptyline	Captopril	CYP3A4
10808	Amitriptyline	Carvedilol	CYP1A2	CYP2C9	CYP3A4
10871	Amitriptyline	Diazoxide	CYP1A2	CYP2D6	CYP3A4
10924	Amitriptyline	Felodipine	CYP2C9	CYP3A4
10961	Amitriptyline	Glimepiride	CYP3A4
10996	Amitriptyline	Itraconazole	CYP1A2	CYP3A4
11003	Amitriptyline	Labetalol	CYP1A2
11006	Amitriptyline	Lamotrigine	CYP3A4
11033	Amitriptyline	Mefloquine	CYP2D6	CYP3A4
11044	Amitriptyline	Methadone	CYP3A4
11047	Amitriptyline	Methotrexate	CYP2D6	CYP3A4
11055	Amitriptyline	Metoprolol	CYP1A2	CYP2D6
11074	Amitriptyline	Morphine	CYP1A2	CYP3A4
11087	Amitriptyline	Nelfinavir	CYP2C9	CYP3A4
11092	Amitriptyline	Nifedipine	CYP3A4
11130	Amitriptyline	Pentoxifylline	CYP1A2	CYP3A4
11136	Amitriptyline	Phenytoin	CYP2D6	CYP3A4
11161	Amitriptyline	Propafenone	CYP2D6	CYP3A4
11172	Amitriptyline	Quinine	CYP2D6	CYP3A4
11212	Amitriptyline	Tadalafil	CYP2D6	CYP3A4
11286	Amlodipine	Aripiprazole	CYP2D6	CYP3A4
11314	Amlodipine	Bosentan	CYP2C9	CYP3A4
11330	Amlodipine	Carbamazepine	CYP3A4
11377	Amlodipine	Clozapine	CYP1A2	CYP3A4
11408	Amlodipine	Disopyramide	CYP1A2
11458	Amlodipine	Fluconazole	CYP3A4
11471	Amlodipine	Fluvoxamine	CYP1A2	CYP2C9	CYP3A4
11476	Amlodipine	Fosphenytoin	CYP3A4
11522	Amlodipine	Itraconazole	CYP1A2	CYP2D6	CYP3A4
11532	Amlodipine	Lamotrigine	CYP2D6	CYP3A4
11535	Amlodipine	Leflunomide	CYP2C9	CYP2D6
11552	Amlodipine	Loxapine	CYP3A4
11570	Amlodipine	Methadone	CYP2D6	CYP3A4
11576	Amlodipine	Methylphenidate	CYP1A2	CYP3A4
11589	Amlodipine	Minocycline	CYP3A4
11591	Amlodipine	Mirtazapine	CYP1A2	CYP2C9	CYP3A4
11613	Amlodipine	Nelfinavir	CYP1A2	CYP2D6	CYP3A4
11656	Amlodipine	Pentoxifylline	CYP1A2	CYP2C9	CYP3A4
11662	Amlodipine	Phenytoin	CYP3A4
11698	Amlodipine	Quinine	CYP2D6	CYP3A4
11704	Amlodipine	Repaglinide	CYP1A2	CYP3A4
11712	Amlodipine	Risperidone	CYP1A2	CYP2C9	CYP3A4
11713	Amlodipine	Ritonavir	CYP2D6	CYP3A4
11714	Amlodipine	Rivastigmine	CYP3A4
11719	Amlodipine	Saquinavir	CYP3A4
11722	Amlodipine	Sertraline	CYP1A2	CYP2D6	CYP3A4
11759	Amlodipine	Tiotropium	CYP2C9	CYP3A4
11761	Amlodipine	Tizanidine	CYP1A2	CYP3A4
11768	Amlodipine	Topiramate	CYP3A4
11771	Amlodipine	Tramadol	CYP2D6	CYP3A4
11796	Amlodipine	Voriconazole	CYP2C19	CYP3A4
11801	Amlodipine	Ziprasidone	CYP3A4
11802	Amlodipine	Zolpidem	CYP1A2	CYP3A4
11949	Amoxapine	Efavirenz	CYP2D6	CYP3A4
11975	Amoxapine	Felodipine	CYP3A4
11983	Amoxapine	Fluconazole	CYP2D6	CYP3A4
12003	Amoxapine	Furosemide	CYP3A4
12005	Amoxapine	Galantamine	CYP3A4
12012	Amoxapine	Glimepiride	CYP3A4
12047	Amoxapine	Itraconazole	CYP3A4
12058	Amoxapine	Lansoprazole	CYP3A4
12075	Amoxapine	Losartan	CYP3A4
12106	Amoxapine	Metoprolol	CYP2D6
12138	Amoxapine	Nelfinavir	CYP2C9	CYP3A4
12143	Amoxapine	Nifedipine	CYP3A4
12179	Amoxapine	Pentazocine	CYP3A4
12187	Amoxapine	Phenytoin	CYP2C9	CYP3A4
12259	Amoxapine	Sulfisoxazole	CYP2D6	CYP3A4
12263	Amoxapine	Tadalafil	CYP2D6	CYP3A4
12283	Amoxapine	Timolol	CYP3A4
12313	Amoxapine	Valproic Acid	CYP2D6
12322	Amoxapine	Warfarin	CYP2C9	CYP3A4
12325	Amoxapine	Zidovudine	CYP1A2	CYP3A4
13606	Amprenavir	Indinavir	CYP3A4
13807	Amprenavir	Ritonavir	CYP2D6	CYP3A4
13813	Amprenavir	Saquinavir	CYP3A4
13929	Anagrelide	Bosentan	CYP2C9	CYP2D6	CYP3A4
13949	Anagrelide	Carvedilol	CYP1A2	CYP2C9	CYP2C19	CYP2D6
13984	Anagrelide	Citalopram	CYP1A2	CYP2C19	CYP3A4
14086	Anagrelide	Fluvoxamine	CYP1A2	CYP2D6	CYP3A4
14091	Anagrelide	Fosphenytoin	CYP1A2	CYP3A4
14137	Anagrelide	Itraconazole	CYP3A4
14147	Anagrelide	Lamotrigine	CYP3A4
14185	Anagrelide	Methadone	CYP2C9	CYP3A4
14191	Anagrelide	Methylphenidate	CYP3A4
14206	Anagrelide	Mirtazapine	CYP1A2	CYP2D6	CYP3A4
14219	Anagrelide	Nabilone	CYP2C9	CYP3A4
14245	Anagrelide	Olanzapine	CYP2D6	CYP3A4
14277	Anagrelide	Phenytoin	CYP3A4
14287	Anagrelide	Pramipexole	CYP2D6	CYP3A4
14302	Anagrelide	Propafenone	CYP2D6	CYP3A4
14311	Anagrelide	Quetiapine	CYP3A4
14326	Anagrelide	Risedronate	CYP2C9	CYP3A4
14327	Anagrelide	Risperidone	CYP3A4
14328	Anagrelide	Ritonavir	CYP1A2	CYP2D6	CYP3A4
14334	Anagrelide	Saquinavir	CYP3A4
14352	Anagrelide	Tacrolimus	CYP3A4
14353	Anagrelide	Tadalafil	CYP1A2	CYP2C9	CYP3A4
14354	Anagrelide	Tamoxifen	CYP3A4
14374	Anagrelide	Tiotropium	CYP3A4
14383	Anagrelide	Topiramate	CYP3A4
14386	Anagrelide	Tramadol	CYP2D6	CYP3A4
14407	Anagrelide	Verapamil	CYP3A4
14411	Anagrelide	Voriconazole	CYP2C9	CYP3A4
14417	Anagrelide	Zolpidem	CYP2C9	CYP2D6	CYP3A4
14421	Anastrozole	Aripiprazole	CYP2D6	CYP3A4
14449	Anastrozole	Bosentan	CYP2C9	CYP3A4
14465	Anastrozole	Carbamazepine	CYP2D6	CYP3A4
14512	Anastrozole	Clozapine	CYP2D6
14540	Anastrozole	Diltiazem	CYP1A2	CYP2C9	CYP3A4
14611	Anastrozole	Fosphenytoin	CYP2D6	CYP3A4
14657	Anastrozole	Itraconazole	CYP3A4
14667	Anastrozole	Lamotrigine	CYP1A2	CYP3A4
14711	Anastrozole	Methylphenidate	CYP3A4
14716	Anastrozole	Metoprolol	CYP1A2	CYP2D6	CYP3A4
14721	Anastrozole	Mifepristone	CYP1A2	CYP2D6	CYP3A4
14724	Anastrozole	Minocycline	CYP1A2	CYP3A4
14726	Anastrozole	Mirtazapine	CYP2C9	CYP3A4
14738	Anastrozole	Mycophenolic Acid	CYP2D6	CYP3A4
14739	Anastrozole	Nabilone	CYP2C19	CYP2D6	CYP3A4
14753	Anastrozole	Nifedipine	CYP1A2	CYP2C9	CYP3A4
14765	Anastrozole	Olanzapine	CYP2C9	CYP3A4
14791	Anastrozole	Pentoxifylline	CYP3A4
14797	Anastrozole	Phenytoin	CYP2D6	CYP3A4
14847	Anastrozole	Risperidone	CYP3A4
14848	Anastrozole	Ritonavir	CYP2C9	CYP2D6	CYP3A4
14873	Anastrozole	Tadalafil	CYP3A4
14894	Anastrozole	Tiotropium	CYP3A4
14903	Anastrozole	Topiramate	CYP3A4
14906	Anastrozole	Tramadol	CYP2D6	CYP3A4
14927	Anastrozole	Verapamil	CYP1A2	CYP3A4
14932	Anastrozole	Warfarin	CYP1A2	CYP2D6
14968	Apraclonidine	Bosentan	CYP2C9	CYP2D6	CYP3A4
15104	Apraclonidine	Felodipine	CYP2D6	CYP3A4
15180	Apraclonidine	Ketoconazole	CYP1A2	CYP3A4
15224	Apraclonidine	Methadone	CYP1A2	CYP2D6	CYP3A4
15230	Apraclonidine	Methylphenidate	CYP2D6
15258	Apraclonidine	Nabilone	CYP3A4
15267	Apraclonidine	Nelfinavir	CYP2C9	CYP3A4
15310	Apraclonidine	Pentoxifylline	CYP1A2	CYP2D6
15359	Apraclonidine	Reserpine	CYP2D6	CYP3A4
15392	Apraclonidine	Tadalafil	CYP3A4
15446	Apraclonidine	Verapamil	CYP2D6	CYP3A4
15976	Aripiprazole	Arsenic Trioxide	CYP2D6	CYP3A4
15986	Aripiprazole	Azithromycin	CYP1A2	CYP2D6	CYP3A4
15989	Aripiprazole	Baclofen	CYP2D6	CYP3A4
16000	Aripiprazole	Bisoprolol	CYP2D6	CYP3A4
16015	Aripiprazole	Candesartan	CYP1A2	CYP2D6	CYP3A4
16016	Aripiprazole	Capecitabine	CYP2D6	CYP3A4
16017	Aripiprazole	Captopril	CYP2D6	CYP3A4
16024	Aripiprazole	Cefaclor	CYP1A2	CYP2D6	CYP3A4
16044	Aripiprazole	Cetirizine	CYP2D6	CYP3A4
16115	Aripiprazole	Enalapril	CYP2D6	CYP3A4
16120	Aripiprazole	Eprosartan	CYP2D6	CYP3A4
16132	Aripiprazole	Etodolac	CYP2D6	CYP3A4
16140	Aripiprazole	Fenofibrate	CYP2D6	CYP3A4
16148	Aripiprazole	Fludarabine	CYP2D6	CYP3A4
16156	Aripiprazole	Flurbiprofen	CYP2D6	CYP3A4
16161	Aripiprazole	Formoterol	CYP2D6	CYP3A4
16162	Aripiprazole	Foscarnet	CYP2D6	CYP3A4
16164	Aripiprazole	Fosinopril	CYP2C9	CYP2D6	CYP3A4
16175	Aripiprazole	Gemifloxacin	CYP1A2	CYP2D6	CYP3A4
16193	Aripiprazole	Ibuprofen	CYP1A2	CYP2C9	CYP2D6	CYP3A4
16200	Aripiprazole	Indapamide	CYP1A2	CYP2C9	CYP2D6	CYP3A4
16202	Aripiprazole	Indomethacin	CYP1A2	CYP2D6	CYP3A4
16216	Aripiprazole	Ketoprofen	CYP2C9	CYP2D6	CYP3A4
16217	Aripiprazole	Ketorolac	CYP2C9	CYP2C19	CYP2D6	CYP3A4
16224	Aripiprazole	Leflunomide	CYP2D6	CYP3A4
16233	Aripiprazole	Lisinopril	CYP2D6	CYP3A4
16239	Aripiprazole	Losartan	CYP2C9	CYP2D6	CYP3A4
16250	Aripiprazole	Meloxicam	CYP2D6	CYP3A4
16255	Aripiprazole	Meropenem	CYP1A2	CYP2D6	CYP3A4
16262	Aripiprazole	Methotrexate	CYP2C9	CYP2D6	CYP3A4
16271	Aripiprazole	Metronidazole	CYP2D6	CYP3A4
16282	Aripiprazole	Mitoxantrone	CYP2D6	CYP3A4
16290	Aripiprazole	Moxifloxacin	CYP2D6	CYP3A4
16294	Aripiprazole	Nabumetone	CYP2D6	CYP3A4
16299	Aripiprazole	Naltrexone	CYP2D6	CYP3A4
16300	Aripiprazole	Naproxen	CYP2D6	CYP3A4
16316	Aripiprazole	Norfloxacin	CYP2D6	CYP3A4
16334	Aripiprazole	Pamidronate	CYP2C9	CYP2D6	CYP3A4
16335	Aripiprazole	Pantoprazole	CYP2D6	CYP3A4
16336	Aripiprazole	Paricalcitol	CYP2D6	CYP3A4
16345	Aripiprazole	Pentoxifylline	CYP2D6	CYP3A4
16346	Aripiprazole	Perindopril	CYP2C9	CYP2C19	CYP2D6	CYP3A4
16359	Aripiprazole	Piroxicam	CYP1A2	CYP2D6	CYP3A4
16363	Aripiprazole	Prazosin	CYP2D6	CYP3A4
16374	Aripiprazole	Progesterone	CYP1A2	CYP2C9	CYP2D6	CYP3A4
16400	Aripiprazole	Risedronate	CYP2D6	CYP3A4
16424	Aripiprazole	Sulindac	CYP2D6	CYP3A4
16426	Aripiprazole	Tacrolimus	CYP2D6	CYP3A4
16431	Aripiprazole	Telmisartan	CYP1A2	CYP2C9	CYP2D6	CYP3A4
16438	Aripiprazole	Testosterone	CYP1A2	CYP2D6	CYP3A4
16450	Aripiprazole	Tizanidine	CYP2D6	CYP3A4
16461	Aripiprazole	Trandolapril	CYP2C9	CYP2D6	CYP3A4
16466	Aripiprazole	Triamcinolone	CYP2D6	CYP3A4
16477	Aripiprazole	Valproic Acid	CYP1A2	CYP2D6	CYP3A4
16489	Aripiprazole	Zidovudine	CYP2D6	CYP3A4
16492	Aripiprazole	Zonisamide	CYP2D6	CYP3A4
16496	Arsenic Trioxide	Atorvastatin	CYP3A4
16519	Arsenic Trioxide	Bosentan	CYP2C9	CYP3A4
16527	Arsenic Trioxide	Bupropion	CYP2D6	CYP3A4
16529	Arsenic Trioxide	Cabergoline	CYP3A4
16535	Arsenic Trioxide	Carbamazepine	CYP3A4
16574	Arsenic Trioxide	Citalopram	CYP3A4
16602	Arsenic Trioxide	Diazoxide	CYP3A4
16610	Arsenic Trioxide	Diltiazem	CYP3A4
16621	Arsenic Trioxide	Doxazosin	CYP3A4
16622	Arsenic Trioxide	Doxepin	CYP3A4
16629	Arsenic Trioxide	Efavirenz	CYP3A4
16663	Arsenic Trioxide	Fluconazole	CYP3A4
16670	Arsenic Trioxide	Fluoxetine	CYP2D6	CYP3A4
16676	Arsenic Trioxide	Fluvoxamine	CYP1A2	CYP3A4
16681	Arsenic Trioxide	Fosphenytoin	CYP3A4
16697	Arsenic Trioxide	Guanfacine	CYP3A4
16699	Arsenic Trioxide	Haloperidol	CYP3A4
16714	Arsenic Trioxide	Imipramine	CYP3A4
16717	Arsenic Trioxide	Indinavir	CYP3A4
16727	Arsenic Trioxide	Itraconazole	CYP3A4
16734	Arsenic Trioxide	Labetalol	CYP2D6
16737	Arsenic Trioxide	Lamotrigine	CYP3A4
16750	Arsenic Trioxide	Lithium	CYP3A4
16778	Arsenic Trioxide	Methotrexate	CYP3A4
16786	Arsenic Trioxide	Metoprolol	CYP2D6
16794	Arsenic Trioxide	Minocycline	CYP3A4
16796	Arsenic Trioxide	Mirtazapine	CYP3A4
16823	Arsenic Trioxide	Nifedipine	CYP3A4
16833	Arsenic Trioxide	Nortriptyline	CYP3A4
16837	Arsenic Trioxide	Omeprazole	CYP1A2	CYP2C9
16867	Arsenic Trioxide	Phenytoin	CYP3A4
16892	Arsenic Trioxide	Propafenone	CYP2D6	CYP3A4
16901	Arsenic Trioxide	Quetiapine	CYP3A4
16903	Arsenic Trioxide	Quinine	CYP2D6	CYP3A4
16912	Arsenic Trioxide	Rifabutin	CYP3A4
16917	Arsenic Trioxide	Risperidone	CYP3A4
16918	Arsenic Trioxide	Ritonavir	CYP2D6	CYP3A4
16920	Arsenic Trioxide	Ropinirole	CYP3A4
16924	Arsenic Trioxide	Saquinavir	CYP3A4
16926	Arsenic Trioxide	Selegiline	CYP1A2
16927	Arsenic Trioxide	Sertraline	CYP1A2	CYP2D6	CYP3A4
16939	Arsenic Trioxide	Sulfisoxazole	CYP3A4
16942	Arsenic Trioxide	Tacrolimus	CYP3A4
16960	Arsenic Trioxide	Tiagabine	CYP3A4
16964	Arsenic Trioxide	Tiotropium	CYP3A4
16966	Arsenic Trioxide	Tizanidine	CYP1A2
16973	Arsenic Trioxide	Topiramate	CYP3A4
16976	Arsenic Trioxide	Tramadol	CYP2D6
16997	Arsenic Trioxide	Verapamil	CYP3A4
17001	Arsenic Trioxide	Voriconazole	CYP2C9	CYP3A4
17007	Arsenic Trioxide	Zolpidem	CYP3A4
17376	Aspirin	Pentoxifylline	CYP1A2	CYP2C9	CYP3A4
17548	Atenolol	Bosentan	CYP2C9	CYP3A4
17564	Atenolol	Carbamazepine	CYP2D6	CYP3A4
17611	Atenolol	Clozapine	CYP2D6	CYP3A4
17658	Atenolol	Efavirenz	CYP1A2	CYP2C9	CYP3A4
17714	Atenolol	Galantamine	CYP3A4
17743	Atenolol	Imipramine	CYP2D6	CYP3A4
17747	Atenolol	Indomethacin	CYP1A2	CYP2D6	CYP3A4
17756	Atenolol	Itraconazole	CYP2D6	CYP3A4
17793	Atenolol	Mefloquine	CYP3A4
17804	Atenolol	Methadone	CYP2D6	CYP3A4
17896	Atenolol	Phenytoin	CYP3A4
17926	Atenolol	Protriptyline	CYP3A4
17995	Atenolol	Tizanidine	CYP1A2	CYP3A4
18018	Atenolol	Trimipramine	CYP2D6	CYP3A4
18044	Atomoxetine	Azithromycin	CYP2D6	CYP3A4
18061	Atomoxetine	Bosentan	CYP2C9	CYP3A4
18070	Atomoxetine	Buspirone	CYP3A4
18071	Atomoxetine	Cabergoline	CYP2C19	CYP2D6	CYP3A4
18079	Atomoxetine	Carnitine	CYP2C9	CYP3A4
18102	Atomoxetine	Cetirizine	CYP3A4
18220	Atomoxetine	Foscarnet	CYP3A4
18255	Atomoxetine	Imatinib	CYP1A2	CYP3A4
18268	Atomoxetine	Isradipine	CYP3A4
18269	Atomoxetine	Itraconazole	CYP3A4
18282	Atomoxetine	Leflunomide	CYP3A4
18306	Atomoxetine	Mefloquine	CYP1A2	CYP2D6	CYP3A4
18317	Atomoxetine	Methadone	CYP2D6	CYP3A4
18328	Atomoxetine	Metoprolol	CYP2D6
18338	Atomoxetine	Mirtazapine	CYP1A2	CYP2D6	CYP3A4
18360	Atomoxetine	Nelfinavir	CYP2D6	CYP3A4
18363	Atomoxetine	Nicardipine	CYP2D6	CYP3A4
18365	Atomoxetine	Nifedipine	CYP3A4
18370	Atomoxetine	Nitroglycerin	CYP2D6
18380	Atomoxetine	Ondansetron	CYP2D6	CYP3A4
18403	Atomoxetine	Pentoxifylline	CYP1A2	CYP2D6	CYP3A4
18404	Atomoxetine	Perindopril	CYP2C19	CYP2D6	CYP3A4
18409	Atomoxetine	Phenytoin	CYP2C9	CYP3A4
18411	Atomoxetine	Pimecrolimus	CYP2D6	CYP3A4
18437	Atomoxetine	Propranolol	CYP3A4
18444	Atomoxetine	Quinapril	CYP3A4
18458	Atomoxetine	Risedronate	CYP3A4
18466	Atomoxetine	Saquinavir	CYP3A4
18472	Atomoxetine	Sotalol	CYP1A2	CYP3A4
18485	Atomoxetine	Tadalafil	CYP2D6	CYP3A4
18504	Atomoxetine	Tiludronate	CYP2D6	CYP3A4
18505	Atomoxetine	Timolol	CYP1A2	CYP3A4
18506	Atomoxetine	Tiotropium	CYP3A4
18508	Atomoxetine	Tizanidine	CYP1A2	CYP2C9	CYP3A4
18516	Atomoxetine	Topotecan	CYP2C9	CYP3A4
18522	Atomoxetine	Trazodone	CYP3A4
18548	Atomoxetine	Ziprasidone	CYP2D6	CYP3A4
18549	Atomoxetine	Zolpidem	CYP3A4
18570	Atorvastatin	Bisoprolol	CYP2D6	CYP3A4
18581	Atorvastatin	Bupropion	CYP2D6	CYP3A4
18586	Atorvastatin	Capecitabine	CYP2C9	CYP3A4
18589	Atorvastatin	Carbamazepine	CYP3A4
18628	Atorvastatin	Citalopram	CYP1A2	CYP2C19	CYP3A4
18634	Atorvastatin	Clonidine	CYP3A4
18636	Atorvastatin	Clozapine	CYP1A2	CYP2D6	CYP3A4
18638	Atorvastatin	Cyclobenzaprine	CYP3A4
18675	Atorvastatin	Doxazosin	CYP1A2	CYP2C19	CYP2D6
18685	Atorvastatin	Enalapril	CYP3A4
18708	Atorvastatin	Famotidine	CYP3A4
18709	Atorvastatin	Felodipine	CYP2D6	CYP3A4
18724	Atorvastatin	Fluoxetine	CYP1A2	CYP3A4
18731	Atorvastatin	Formoterol	CYP3A4
18732	Atorvastatin	Foscarnet	CYP1A2	CYP3A4
18751	Atorvastatin	Guanfacine	CYP2D6	CYP3A4
18767	Atorvastatin	Imatinib	CYP2C9	CYP3A4
18788	Atorvastatin	Labetalol	CYP2D6	CYP3A4
18794	Atorvastatin	Leflunomide	CYP3A4
18809	Atorvastatin	Losartan	CYP1A2	CYP2C19	CYP2D6	CYP3A4
18818	Atorvastatin	Mefloquine	CYP2D6	CYP3A4
18832	Atorvastatin	Methotrexate	CYP2D6	CYP3A4
18835	Atorvastatin	Methylphenidate	CYP2D6	CYP3A4
18839	Atorvastatin	Metolazone	CYP3A4
18840	Atorvastatin	Metoprolol	CYP3A4
18848	Atorvastatin	Minocycline	CYP3A4
18850	Atorvastatin	Mirtazapine	CYP3A4
18863	Atorvastatin	Nabilone	CYP2D6	CYP3A4
18864	Atorvastatin	Nabumetone	CYP1A2	CYP2D6	CYP3A4
18869	Atorvastatin	Naltrexone	CYP2C9	CYP3A4
18881	Atorvastatin	Nitrofurantoin	CYP3A4
18884	Atorvastatin	Nizatidine	CYP2C9	CYP3A4
18889	Atorvastatin	Olanzapine	CYP3A4
18905	Atorvastatin	Pantoprazole	CYP2C19	CYP2D6	CYP3A4
18908	Atorvastatin	Paroxetine	CYP1A2	CYP3A4
18915	Atorvastatin	Pentoxifylline	CYP2D6	CYP3A4
18916	Atorvastatin	Perindopril	CYP2C9	CYP3A4
18931	Atorvastatin	Pramipexole	CYP2C9	CYP3A4
18946	Atorvastatin	Propafenone	CYP1A2	CYP2C9	CYP2D6	CYP3A4
18951	Atorvastatin	Protriptyline	CYP1A2	CYP2D6	CYP3A4
18974	Atorvastatin	Ropinirole	CYP1A2	CYP2D6	CYP3A4
18980	Atorvastatin	Selegiline	CYP1A2	CYP2D6	CYP3A4
18996	Atorvastatin	Tacrolimus	CYP1A2	CYP2C9	CYP3A4
18998	Atorvastatin	Tamoxifen	CYP2C9	CYP3A4
19008	Atorvastatin	Testosterone	CYP3A4
19017	Atorvastatin	Timolol	CYP1A2	CYP2D6	CYP3A4
19018	Atorvastatin	Tiotropium	CYP2C9	CYP3A4
19020	Atorvastatin	Tizanidine	CYP1A2	CYP2C9	CYP3A4
19027	Atorvastatin	Topiramate	CYP3A4
19030	Atorvastatin	Tramadol	CYP2D6	CYP3A4
19034	Atorvastatin	Trazodone	CYP2D6	CYP3A4
19035	Atorvastatin	Treprostinil	CYP3A4
19036	Atorvastatin	Triamcinolone	CYP3A4
19047	Atorvastatin	Valproic Acid	CYP3A4
19050	Atorvastatin	Venlafaxine	CYP1A2	CYP2C9	CYP3A4
19060	Atorvastatin	Ziprasidone	CYP2C9	CYP2C19	CYP3A4
19084	Atovaquone	Bosentan	CYP2C9	CYP2D6	CYP3A4
19257	Atovaquone	Glimepiride	CYP2D6	CYP3A4
19292	Atovaquone	Itraconazole	CYP1A2	CYP3A4
19356	Atovaquone	Mifepristone	CYP2C9	CYP3A4
19359	Atovaquone	Minocycline	CYP3A4
19383	Atovaquone	Nelfinavir	CYP2C9	CYP3A4
19390	Atovaquone	Nimodipine	CYP2C9	CYP3A4
19426	Atovaquone	Pentoxifylline	CYP1A2
19432	Atovaquone	Phenytoin	CYP3A4
21118	Azelastine	Bosentan	CYP2C9	CYP3A4
21326	Azelastine	Itraconazole	CYP3A4
21380	Azelastine	Methylphenidate	CYP2C9	CYP3A4
21460	Azelastine	Pentoxifylline	CYP1A2	CYP3A4
21466	Azelastine	Phenytoin	CYP3A4
21542	Azelastine	Tadalafil	CYP2C9	CYP3A4
21572	Azelastine	Topiramate	CYP3A4
21606	Azelastine	Zolpidem	CYP3A4
21624	Azithromycin	Bosentan	CYP2C9	CYP3A4
21640	Azithromycin	Carbamazepine	CYP3A4
21679	Azithromycin	Citalopram	CYP2D6	CYP3A4
21687	Azithromycin	Clozapine	CYP2C9
21715	Azithromycin	Diltiazem	CYP2C9	CYP3A4
21760	Azithromycin	Felodipine	CYP3A4
21781	Azithromycin	Fluvoxamine	CYP1A2	CYP3A4
21786	Azithromycin	Fosphenytoin	CYP2D6	CYP3A4
21797	Azithromycin	Glimepiride	CYP3A4
21822	Azithromycin	Indinavir	CYP1A2	CYP3A4
21842	Azithromycin	Lamotrigine	CYP2C9
21880	Azithromycin	Methadone	CYP3A4
21883	Azithromycin	Methotrexate	CYP2C9	CYP3A4
21886	Azithromycin	Methylphenidate	CYP1A2	CYP2C19	CYP2D6
21899	Azithromycin	Minocycline	CYP2C9	CYP3A4
21901	Azithromycin	Mirtazapine	CYP3A4
21940	Azithromycin	Olanzapine	CYP2C9	CYP3A4
21972	Azithromycin	Phenytoin	CYP3A4
21997	Azithromycin	Propafenone	CYP2C19	CYP2D6	CYP3A4
22006	Azithromycin	Quetiapine	CYP2C9	CYP3A4
22022	Azithromycin	Risperidone	CYP3A4
22023	Azithromycin	Ritonavir	CYP1A2	CYP2D6	CYP3A4
22024	Azithromycin	Rivastigmine	CYP3A4
22029	Azithromycin	Saquinavir	CYP2D6	CYP3A4
22031	Azithromycin	Selegiline	CYP1A2	CYP3A4
22032	Azithromycin	Sertraline	CYP1A2	CYP2D6	CYP3A4
22048	Azithromycin	Tadalafil	CYP3A4
22078	Azithromycin	Topiramate	CYP3A4
22081	Azithromycin	Tramadol	CYP3A4
22106	Azithromycin	Voriconazole	CYP1A2	CYP2C9	CYP3A4
22107	Azithromycin	Warfarin	CYP2D6	CYP3A4
22111	Azithromycin	Ziprasidone	CYP3A4
22112	Azithromycin	Zolpidem	CYP3A4
23136	Baclofen	Bosentan	CYP2C9	CYP3A4
23145	Baclofen	Buspirone	CYP3A4
23152	Baclofen	Carbamazepine	CYP2D6	CYP3A4
23191	Baclofen	Citalopram	CYP2C19	CYP3A4
23199	Baclofen	Clozapine	CYP3A4
23246	Baclofen	Efavirenz	CYP3A4
23293	Baclofen	Fluvoxamine	CYP1A2	CYP3A4
23298	Baclofen	Fosphenytoin	CYP2C9	CYP3A4
23344	Baclofen	Itraconazole	CYP2C19	CYP2D6	CYP3A4
23354	Baclofen	Lamotrigine	CYP2C9	CYP3A4
23357	Baclofen	Leflunomide	CYP1A2	CYP2D6	CYP3A4
23392	Baclofen	Methadone	CYP2D6
23395	Baclofen	Methotrexate	CYP3A4
23398	Baclofen	Methylphenidate	CYP2C9	CYP3A4
23403	Baclofen	Metoprolol	CYP2D6
23435	Baclofen	Nelfinavir	CYP3A4
23440	Baclofen	Nifedipine	CYP1A2	CYP2D6	CYP3A4
23478	Baclofen	Pentoxifylline	CYP2C9	CYP3A4
23484	Baclofen	Phenytoin	CYP1A2	CYP2D6	CYP3A4
23509	Baclofen	Propafenone	CYP1A2	CYP2C9	CYP2D6	CYP3A4
23520	Baclofen	Quinine	CYP1A2	CYP2D6	CYP3A4
23534	Baclofen	Risperidone	CYP3A4
23535	Baclofen	Ritonavir	CYP2D6	CYP3A4
23541	Baclofen	Saquinavir	CYP1A2	CYP2D6	CYP3A4
23544	Baclofen	Sertraline	CYP1A2	CYP2D6	CYP3A4
23560	Baclofen	Tadalafil	CYP1A2	CYP2D6	CYP3A4
23580	Baclofen	Timolol	CYP3A4
23583	Baclofen	Tizanidine	CYP1A2	CYP2C19	CYP2D6	CYP3A4
23590	Baclofen	Topiramate	CYP3A4
23593	Baclofen	Tramadol	CYP2D6	CYP3A4
23618	Baclofen	Voriconazole	CYP2C19	CYP3A4
23623	Baclofen	Ziprasidone	CYP3A4
24639	Benazepril	Bosentan	CYP2C9	CYP3A4
24702	Benazepril	Clozapine	CYP2D6	CYP3A4
24749	Benazepril	Efavirenz	CYP3A4
24783	Benazepril	Fluconazole	CYP1A2	CYP3A4
24801	Benazepril	Fosphenytoin	CYP1A2	CYP2D6	CYP3A4
24847	Benazepril	Itraconazole	CYP2D6	CYP3A4
24857	Benazepril	Lamotrigine	CYP3A4
24895	Benazepril	Methadone	CYP1A2	CYP2D6	CYP3A4
24898	Benazepril	Methotrexate	CYP2D6
24911	Benazepril	Mifepristone	CYP2C9	CYP3A4
24914	Benazepril	Minocycline	CYP3A4
24916	Benazepril	Mirtazapine	CYP2C9	CYP3A4
24929	Benazepril	Nabilone	CYP3A4
24987	Benazepril	Phenytoin	CYP2C9	CYP3A4
25017	Benazepril	Protriptyline	CYP3A4
25029	Benazepril	Repaglinide	CYP3A4
25036	Benazepril	Risedronate	CYP3A4
25044	Benazepril	Saquinavir	CYP3A4
25050	Benazepril	Sotalol	CYP1A2	CYP2D6	CYP3A4
25064	Benazepril	Tamoxifen	CYP2C9	CYP2D6	CYP3A4
25084	Benazepril	Tiotropium	CYP3A4
25093	Benazepril	Topiramate	CYP3A4
25121	Benazepril	Voriconazole	CYP2C9	CYP3A4
25122	Benazepril	Warfarin	CYP2C9	CYP3A4
25127	Benazepril	Zolpidem	CYP3A4
25636	Betaxolol	Bosentan	CYP2C9	CYP3A4
25644	Betaxolol	Bupropion	CYP2C9	CYP2D6
25645	Betaxolol	Buspirone	CYP3A4
25652	Betaxolol	Carbamazepine	CYP2C9	CYP3A4
25674	Betaxolol	Celecoxib	CYP2D6	CYP3A4
25690	Betaxolol	Ciprofloxacin	CYP1A2	CYP3A4
25699	Betaxolol	Clozapine	CYP2C9	CYP2D6	CYP3A4
25710	Betaxolol	Delavirdine	CYP1A2	CYP2D6	CYP3A4
25746	Betaxolol	Efavirenz	CYP3A4
25767	Betaxolol	Etoposide	CYP1A2	CYP3A4
25771	Betaxolol	Famotidine	CYP1A2	CYP2C9	CYP3A4
25787	Betaxolol	Fluoxetine	CYP1A2	CYP2D6	CYP3A4
25798	Betaxolol	Fosphenytoin	CYP1A2	CYP2C9	CYP3A4
25830	Betaxolol	Imatinib	CYP3A4
25831	Betaxolol	Imipramine	CYP2D6	CYP3A4
25844	Betaxolol	Itraconazole	CYP2C19	CYP2D6	CYP3A4
25849	Betaxolol	Ketoprofen	CYP3A4
25854	Betaxolol	Lamotrigine	CYP3A4
25857	Betaxolol	Leflunomide	CYP2C9	CYP3A4
25881	Betaxolol	Mefloquine	CYP3A4
25892	Betaxolol	Methadone	CYP1A2	CYP2D6
25895	Betaxolol	Methotrexate	CYP1A2	CYP2D6
25913	Betaxolol	Mirtazapine	CYP2C9	CYP2D6	CYP3A4
25925	Betaxolol	Mycophenolic Acid	CYP3A4
25935	Betaxolol	Nelfinavir	CYP3A4
25954	Betaxolol	Omeprazole	CYP1A2	CYP2C9	CYP2D6	CYP3A4
25955	Betaxolol	Ondansetron	CYP2D6	CYP3A4
25967	Betaxolol	Pamidronate	CYP3A4
25968	Betaxolol	Pantoprazole	CYP1A2	CYP3A4
25984	Betaxolol	Phenytoin	CYP3A4
26018	Betaxolol	Quetiapine	CYP2C9	CYP2C19	CYP3A4
26020	Betaxolol	Quinine	CYP2C9	CYP2D6	CYP3A4
26033	Betaxolol	Risedronate	CYP3A4
26037	Betaxolol	Ropinirole	CYP2D6	CYP3A4
26041	Betaxolol	Saquinavir	CYP3A4
26043	Betaxolol	Selegiline	CYP1A2	CYP2C9	CYP3A4
26044	Betaxolol	Sertraline	CYP1A2	CYP2D6	CYP3A4
26059	Betaxolol	Tacrolimus	CYP3A4
26079	Betaxolol	Tiludronate	CYP2D6	CYP3A4
26083	Betaxolol	Tizanidine	CYP1A2	CYP2C9	CYP3A4
26090	Betaxolol	Topiramate	CYP3A4
26097	Betaxolol	Trazodone	CYP2D6	CYP3A4
26110	Betaxolol	Valproic Acid	CYP3A4
26118	Betaxolol	Voriconazole	CYP2D6	CYP3A4
26123	Betaxolol	Ziprasidone	CYP2C9	CYP3A4
26124	Betaxolol	Zolpidem	CYP3A4
26125	Betaxolol	Zonisamide	CYP2C9	CYP3A4
27124	Bicalutamide	Bosentan	CYP1A2	CYP2C9	CYP3A4
27187	Bicalutamide	Clozapine	CYP1A2	CYP2D6	CYP3A4
27286	Bicalutamide	Fosphenytoin	CYP1A2	CYP2D6	CYP3A4
27332	Bicalutamide	Itraconazole	CYP3A4
27386	Bicalutamide	Methylphenidate	CYP1A2	CYP3A4
27399	Bicalutamide	Minocycline	CYP3A4
27401	Bicalutamide	Mirtazapine	CYP3A4
27466	Bicalutamide	Pentoxifylline	CYP1A2	CYP3A4
27472	Bicalutamide	Phenytoin	CYP1A2	CYP3A4
27482	Bicalutamide	Pramipexole	CYP1A2	CYP3A4
27497	Bicalutamide	Propafenone	CYP2D6	CYP3A4
27548	Bicalutamide	Tadalafil	CYP2C9	CYP3A4
27569	Bicalutamide	Tiotropium	CYP1A2	CYP3A4
27571	Bicalutamide	Tizanidine	CYP1A2	CYP2C9	CYP2D6
27578	Bicalutamide	Topiramate	CYP3A4
27581	Bicalutamide	Tramadol	CYP2C9	CYP2D6	CYP3A4
27612	Bicalutamide	Zolpidem	CYP2C9	CYP3A4
28612	Bisoprolol	Buspirone	CYP3A4
28619	Bisoprolol	Carbamazepine	CYP1A2	CYP2D6	CYP3A4
28666	Bisoprolol	Clozapine	CYP2C19	CYP2D6	CYP3A4
28713	Bisoprolol	Efavirenz	CYP3A4
28765	Bisoprolol	Fosphenytoin	CYP3A4
28797	Bisoprolol	Imatinib	CYP3A4
28811	Bisoprolol	Itraconazole	CYP1A2	CYP3A4
28821	Bisoprolol	Lamotrigine	CYP3A4
28824	Bisoprolol	Leflunomide	CYP2D6	CYP3A4
28834	Bisoprolol	Lithium	CYP3A4
28859	Bisoprolol	Methadone	CYP3A4
28862	Bisoprolol	Methotrexate	CYP1A2	CYP2D6
28878	Bisoprolol	Minocycline	CYP1A2	CYP2D6
28880	Bisoprolol	Mirtazapine	CYP2C9	CYP3A4
28951	Bisoprolol	Phenytoin	CYP2D6	CYP3A4
28961	Bisoprolol	Pramipexole	CYP2D6	CYP3A4
28987	Bisoprolol	Quinine	CYP1A2	CYP2C9	CYP2D6	CYP3A4
29004	Bisoprolol	Ropinirole	CYP2D6
29010	Bisoprolol	Selegiline	CYP1A2	CYP3A4
29050	Bisoprolol	Tizanidine	CYP1A2	CYP3A4
29057	Bisoprolol	Topiramate	CYP3A4
29090	Bisoprolol	Ziprasidone	CYP2D6	CYP3A4
29091	Bisoprolol	Zolpidem	CYP1A2	CYP2D6	CYP3A4
29577	Bleomycin	Warfarin	CYP3A4
30078	Bosentan	Budesonide	CYP2C9	CYP3A4
30081	Bosentan	Bupropion	CYP2C9	CYP2D6	CYP3A4
30083	Bosentan	Cabergoline	CYP2C9	CYP2D6	CYP3A4
30087	Bosentan	Captopril	CYP2C9	CYP3A4
30091	Bosentan	Carnitine	CYP2C9	CYP2D6	CYP3A4
30094	Bosentan	Cefaclor	CYP2C9	CYP3A4
30111	Bosentan	Celecoxib	CYP2D6	CYP3A4
30114	Bosentan	Cetirizine	CYP2C9	CYP3A4
30127	Bosentan	Ciprofloxacin	CYP1A2	CYP2C19	CYP2D6	CYP3A4
30134	Bosentan	Clonidine	CYP2C9	CYP3A4
30136	Bosentan	Clozapine	CYP3A4
30138	Bosentan	Cyclobenzaprine	CYP2C9	CYP2D6	CYP3A4
30140	Bosentan	Cyproheptadine	CYP2C9	CYP2D6	CYP3A4
30150	Bosentan	Desipramine	CYP1A2	CYP2C9	CYP2D6	CYP3A4
30154	Bosentan	Dexmedetomidine	CYP2C9	CYP3A4
30163	Bosentan	Dihydroergotamine	CYP2C9	CYP3A4
30185	Bosentan	Enalapril	CYP2C9	CYP3A4
30187	Bosentan	Entacapone	CYP2C9	CYP3A4
30190	Bosentan	Eprosartan	CYP2C9	CYP2D6	CYP3A4
30194	Bosentan	Esmolol	CYP2C9	CYP2C19	CYP3A4
30208	Bosentan	Famotidine	CYP2C9	CYP2D6	CYP3A4
30210	Bosentan	Fenofibrate	CYP1A2	CYP2C9	CYP3A4
30211	Bosentan	Fenoldopam	CYP1A2	CYP2C9	CYP2D6	CYP3A4
30212	Bosentan	Fenoprofen	CYP2C9	CYP2D6	CYP3A4
30213	Bosentan	Fexofenadine	CYP2C9	CYP2D6	CYP3A4
30216	Bosentan	Flecainide	CYP2C9	CYP2D6	CYP3A4
30218	Bosentan	Fludarabine	CYP2C9	CYP2D6	CYP3A4
30224	Bosentan	Fluoxetine	CYP2C9	CYP3A4
30225	Bosentan	Fluphenazine	CYP2C9	CYP3A4
30226	Bosentan	Flurbiprofen	CYP2C9	CYP3A4
30230	Bosentan	Fluvoxamine	CYP1A2	CYP3A4
30231	Bosentan	Formoterol	CYP2C9	CYP3A4
30232	Bosentan	Foscarnet	CYP2C9	CYP3A4
30234	Bosentan	Fosinopril	CYP2C9	CYP3A4
30235	Bosentan	Fosphenytoin	CYP2C9	CYP2D6	CYP3A4
30237	Bosentan	Furosemide	CYP1A2	CYP2C9	CYP3A4
30238	Bosentan	Gabapentin	CYP3A4
30239	Bosentan	Galantamine	CYP2C9	CYP3A4
30240	Bosentan	Ganciclovir	CYP2C9	CYP3A4
30245	Bosentan	Gemifloxacin	CYP2C9	CYP2D6	CYP3A4
30247	Bosentan	Glipizide	CYP2C9	CYP3A4
30252	Bosentan	Halofantrine	CYP2C9	CYP3A4
30257	Bosentan	Hydrochlorothiazide	CYP1A2	CYP2C9	CYP2D6	CYP3A4
30263	Bosentan	Ibuprofen	CYP2C9	CYP3A4
30269	Bosentan	Imiquimod	CYP2C9	CYP3A4
30272	Bosentan	Indomethacin	CYP2C9	CYP2D6	CYP3A4
30286	Bosentan	Ketoprofen	CYP2C9	CYP3A4
30287	Bosentan	Ketorolac	CYP2C9	CYP3A4
30288	Bosentan	Labetalol	CYP2C9	CYP3A4
30290	Bosentan	Lamivudine	CYP1A2	CYP2C9	CYP3A4
30297	Bosentan	Levetiracetam	CYP2C9	CYP3A4
30303	Bosentan	Lisinopril	CYP2C9	CYP3A4
30317	Bosentan	Mefenamic Acid	CYP1A2	CYP2C9	CYP3A4
30320	Bosentan	Meloxicam	CYP1A2	CYP2C9	CYP2C19	CYP2D6	CYP3A4
30325	Bosentan	Meropenem	CYP2C9	CYP3A4
30328	Bosentan	Metformin	CYP2C9	CYP3A4
30332	Bosentan	Methotrexate	CYP1A2	CYP2D6	CYP3A4
30335	Bosentan	Methylphenidate	CYP2C9	CYP3A4
30339	Bosentan	Metolazone	CYP2C9	CYP3A4
30340	Bosentan	Metoprolol	CYP2C9	CYP2D6	CYP3A4
30341	Bosentan	Metronidazole	CYP2C9	CYP3A4
30348	Bosentan	Minocycline	CYP2C9	CYP3A4
30352	Bosentan	Mitoxantrone	CYP2C9	CYP3A4
30354	Bosentan	Moexipril	CYP2C9	CYP2D6	CYP3A4
30357	Bosentan	Montelukast	CYP1A2	CYP2C9	CYP3A4
30359	Bosentan	Morphine	CYP1A2	CYP2C9	CYP3A4
30362	Bosentan	Mycophenolic Acid	CYP1A2	CYP3A4
30363	Bosentan	Nabilone	CYP2C9	CYP3A4
30364	Bosentan	Nabumetone	CYP2C9	CYP2D6	CYP3A4
30367	Bosentan	Nalbuphine	CYP2C9	CYP2D6	CYP3A4
30369	Bosentan	Naltrexone	CYP1A2	CYP2C9	CYP3A4
30370	Bosentan	Naproxen	CYP3A4
30384	Bosentan	Nizatidine	CYP2C9	CYP3A4
30386	Bosentan	Norfloxacin	CYP2C9	CYP3A4
30388	Bosentan	Ofloxacin	CYP1A2	CYP3A4
30389	Bosentan	Olanzapine	CYP1A2	CYP3A4
30397	Bosentan	Oxaprozin	CYP2C9	CYP3A4
30401	Bosentan	Oxybutynin	CYP2C9	CYP3A4
30406	Bosentan	Paricalcitol	CYP2C9	CYP3A4
30415	Bosentan	Pentoxifylline	CYP2C9	CYP3A4
30416	Bosentan	Perindopril	CYP1A2	CYP2C9	CYP2C19	CYP2D6	CYP3A4
30417	Bosentan	Perphenazine	CYP2C9	CYP3A4
30421	Bosentan	Phenytoin	CYP2C9	CYP3A4
30423	Bosentan	Pimecrolimus	CYP2C9	CYP3A4
30429	Bosentan	Piroxicam	CYP2C9	CYP2D6	CYP3A4
30431	Bosentan	Pramipexole	CYP1A2	CYP2D6	CYP3A4
30433	Bosentan	Prazosin	CYP2C9	CYP3A4
30446	Bosentan	Propafenone	CYP2C9	CYP2D6	CYP3A4
30448	Bosentan	Propofol	CYP2C9	CYP3A4
30449	Bosentan	Propranolol	CYP2C9	CYP3A4
30451	Bosentan	Protriptyline	CYP1A2	CYP2C9	CYP3A4
30462	Bosentan	Remifentanil	CYP2C9	CYP3A4
30470	Bosentan	Risedronate	CYP2C9	CYP3A4
30471	Bosentan	Risperidone	CYP3A4
30473	Bosentan	Rivastigmine	CYP2D6	CYP3A4
30474	Bosentan	Ropinirole	CYP2D6	CYP3A4
30476	Bosentan	Rosiglitazone	CYP2C9	CYP3A4
30477	Bosentan	Salmeterol	CYP2C9	CYP3A4
30480	Bosentan	Selegiline	CYP1A2	CYP2D6	CYP3A4
30484	Bosentan	Sotalol	CYP2C9	CYP3A4
30487	Bosentan	Stavudine	CYP2C9	CYP3A4
30494	Bosentan	Sulindac	CYP2C9	CYP3A4
30495	Bosentan	Sumatriptan	CYP1A2	CYP2C9	CYP3A4
30505	Bosentan	Terbinafine	CYP2C9	CYP3A4
30508	Bosentan	Testosterone	CYP2C9	CYP3A4
30516	Bosentan	Tiludronate	CYP2C9	CYP2D6	CYP3A4
30517	Bosentan	Timolol	CYP2C9	CYP2D6	CYP3A4
30518	Bosentan	Tiotropium	CYP2C9	CYP3A4
30520	Bosentan	Tizanidine	CYP1A2	CYP3A4
30521	Bosentan	Tobramycin	CYP2C9	CYP3A4
30531	Bosentan	Trandolapril	CYP2C9	CYP2D6	CYP3A4
30536	Bosentan	Triamcinolone	CYP2C9	CYP2D6	CYP3A4
30547	Bosentan	Valproic Acid	CYP2C9	CYP3A4
30548	Bosentan	Valsartan	CYP2C9	CYP2D6	CYP3A4
30559	Bosentan	Zidovudine	CYP1A2	CYP2C9	CYP3A4
30560	Bosentan	Ziprasidone	CYP1A2	CYP3A4
30806	Bretylium	Mefloquine	CYP3A4
30817	Bretylium	Methadone	CYP2D6	CYP3A4
30833	Bretylium	Mifepristone	CYP3A4
30839	Bretylium	Mitotane	CYP2D6	CYP3A4
30851	Bretylium	Nabilone	CYP3A4
30867	Bretylium	Nimodipine	CYP2C9	CYP3A4
30870	Bretylium	Nitroglycerin	CYP2C9	CYP3A4
30952	Bretylium	Reserpine	CYP1A2	CYP2D6
31310	Brimonidine	Methylphenidate	CYP2D6
31320	Brimonidine	Mifepristone	CYP1A2	CYP2D6	CYP3A4
31390	Brimonidine	Pentoxifylline	CYP2C9	CYP3A4
31447	Brimonidine	Ritonavir	CYP2D6	CYP3A4
31472	Brimonidine	Tadalafil	CYP1A2	CYP2C9	CYP3A4
31493	Brimonidine	Tiotropium	CYP3A4
32131	Bromocriptine	Enalapril	CYP2D6
32163	Bromocriptine	Fluconazole	CYP3A4
32199	Bromocriptine	Haloperidol	CYP3A4
32214	Bromocriptine	Imipramine	CYP1A2	CYP2D6	CYP3A4
32234	Bromocriptine	Labetalol	CYP3A4
32257	Bromocriptine	Loxapine	CYP3A4
32275	Bromocriptine	Methadone	CYP3A4
32286	Bromocriptine	Metoprolol	CYP2D6	CYP3A4
32309	Bromocriptine	Nabilone	CYP2D6	CYP3A4
32410	Bromocriptine	Reserpine	CYP1A2	CYP2D6	CYP3A4
32443	Bromocriptine	Tadalafil	CYP1A2	CYP2D6	CYP3A4
32497	Bromocriptine	Verapamil	CYP3A4
32505	Bromocriptine	Zidovudine	CYP1A2	CYP2D6	CYP3A4
32793	Budesonide	Nabilone	CYP3A4
32851	Budesonide	Phenytoin	CYP2D6	CYP3A4
32901	Budesonide	Risperidone	CYP2D6	CYP3A4
32903	Budesonide	Rivastigmine	CYP1A2	CYP3A4
32904	Budesonide	Ropinirole	CYP1A2	CYP3A4
32950	Budesonide	Tizanidine	CYP1A2	CYP3A4
32991	Budesonide	Zolpidem	CYP3A4
33080	Bumetanide	Disopyramide	CYP3A4
33117	Bumetanide	Etoposide	CYP2C9	CYP3A4
33231	Bumetanide	Mefloquine	CYP1A2	CYP3A4
33285	Bumetanide	Nelfinavir	CYP2C9	CYP3A4
33292	Bumetanide	Nimodipine	CYP3A4
33305	Bumetanide	Ondansetron	CYP1A2	CYP2D6
33429	Bumetanide	Tiludronate	CYP2D6	CYP3A4
33435	Bumetanide	Tolazamide	CYP2C9	CYP3A4
33713	Bupivacaine	Mefloquine	CYP2D6	CYP3A4
33724	Bupivacaine	Methadone	CYP2C9	CYP2D6	CYP3A4
33730	Bupivacaine	Methylphenidate	CYP3A4
33758	Bupivacaine	Nabilone	CYP1A2	CYP3A4
33809	Bupivacaine	Pentobarbital	CYP2D6	CYP3A4
33810	Bupivacaine	Pentoxifylline	CYP1A2
33951	Bupivacaine	Warfarin	CYP2D6	CYP3A4
33965	Bupropion	Carbamazepine	CYP2D6
33969	Bupropion	Carvedilol	CYP2D6	CYP3A4
34012	Bupropion	Clozapine	CYP2D6
34023	Bupropion	Delavirdine	CYP1A2	CYP2D6	CYP3A4
34040	Bupropion	Diltiazem	CYP2D6	CYP3A4
34051	Bupropion	Doxazosin	CYP2D6	CYP3A4
34061	Bupropion	Enalapril	CYP2D6
34108	Bupropion	Foscarnet	CYP2D6
34111	Bupropion	Fosphenytoin	CYP2D6
34143	Bupropion	Imatinib	CYP2D6	CYP3A4
34157	Bupropion	Itraconazole	CYP1A2	CYP2D6	CYP3A4
34167	Bupropion	Lamotrigine	CYP2D6	CYP3A4
34168	Bupropion	Lansoprazole	CYP2C19	CYP2D6	CYP3A4
34170	Bupropion	Leflunomide	CYP2D6	CYP3A4
34179	Bupropion	Lisinopril	CYP2D6
34224	Bupropion	Minocycline	CYP2D6
34235	Bupropion	Morphine	CYP2D6	CYP3A4
34238	Bupropion	Mycophenolic Acid	CYP1A2	CYP2D6	CYP3A4
34239	Bupropion	Nabilone	CYP2D6
34253	Bupropion	Nifedipine	CYP2D6	CYP3A4
34265	Bupropion	Olanzapine	CYP2D6	CYP3A4
34267	Bupropion	Omeprazole	CYP1A2	CYP2D6	CYP3A4
34281	Bupropion	Pantoprazole	CYP2D6
34291	Bupropion	Pentoxifylline	CYP2D6	CYP3A4
34297	Bupropion	Phenytoin	CYP2D6	CYP3A4
34332	Bupropion	Quinapril	CYP2D6
34333	Bupropion	Quinine	CYP2D6	CYP3A4
34334	Bupropion	Rabeprazole	CYP2D6	CYP3A4
34346	Bupropion	Risedronate	CYP2C9	CYP2D6	CYP3A4
34347	Bupropion	Risperidone	CYP1A2	CYP2C19	CYP2D6
34354	Bupropion	Saquinavir	CYP2C9	CYP2D6
34371	Bupropion	Sumatriptan	CYP2D6
34372	Bupropion	Tacrolimus	CYP2D6	CYP3A4
34373	Bupropion	Tadalafil	CYP2D6
34380	Bupropion	Terazosin	CYP2D6	CYP3A4
34384	Bupropion	Testosterone	CYP1A2	CYP2C9	CYP2D6	CYP3A4
34396	Bupropion	Tizanidine	CYP2D6	CYP3A4
34403	Bupropion	Topiramate	CYP3A4
34431	Bupropion	Voriconazole	CYP2D6	CYP3A4
34435	Bupropion	Zidovudine	CYP1A2	CYP2D6	CYP3A4
34436	Bupropion	Ziprasidone	CYP2D6	CYP3A4
34437	Bupropion	Zolpidem	CYP1A2	CYP2D6	CYP3A4
34445	Buspirone	Carbamazepine	CYP2D6	CYP3A4
34494	Buspirone	Cyclobenzaprine	CYP3A4
34519	Buspirone	Dihydroergotamine	CYP3A4
34531	Buspirone	Doxazosin	CYP2D6	CYP3A4
34560	Buspirone	Etoposide	CYP3A4
34564	Buspirone	Famotidine	CYP3A4
34565	Buspirone	Felodipine	CYP1A2	CYP2D6	CYP3A4
34588	Buspirone	Foscarnet	CYP3A4
34591	Buspirone	Fosphenytoin	CYP2C9	CYP3A4
34595	Buspirone	Galantamine	CYP2D6	CYP3A4
34644	Buspirone	Labetalol	CYP2D6	CYP3A4
34647	Buspirone	Lamotrigine	CYP1A2	CYP3A4
34674	Buspirone	Mefloquine	CYP3A4
34685	Buspirone	Methadone	CYP2D6	CYP3A4
34695	Buspirone	Metolazone	CYP2D6	CYP3A4
34715	Buspirone	Morphine	CYP3A4
34720	Buspirone	Nabumetone	CYP3A4
34725	Buspirone	Naltrexone	CYP3A4
34733	Buspirone	Nifedipine	CYP2C19	CYP2D6	CYP3A4
34761	Buspirone	Pantoprazole	CYP2D6	CYP3A4
34771	Buspirone	Pentoxifylline	CYP3A4
34802	Buspirone	Propafenone	CYP2D6	CYP3A4
34804	Buspirone	Propofol	CYP3A4
34828	Buspirone	Ritonavir	CYP1A2	CYP2D6	CYP3A4
34829	Buspirone	Rivastigmine	CYP3A4
34852	Buspirone	Tacrolimus	CYP3A4
34870	Buspirone	Tiagabine	CYP1A2	CYP3A4
34873	Buspirone	Timolol	CYP1A2	CYP3A4
34876	Buspirone	Tizanidine	CYP1A2	CYP3A4
34883	Buspirone	Topiramate	CYP1A2	CYP2D6
34886	Buspirone	Tramadol	CYP1A2	CYP2D6	CYP3A4
34912	Buspirone	Warfarin	CYP3A4
34915	Buspirone	Zidovudine	CYP2D6	CYP3A4
34918	Buspirone	Zonisamide	CYP3A4
34999	Cabergoline	Diltiazem	CYP1A2	CYP2D6	CYP3A4
35029	Cabergoline	Esmolol	CYP3A4
35044	Cabergoline	Felodipine	CYP3A4
35066	Cabergoline	Formoterol	CYP3A4
35074	Cabergoline	Galantamine	CYP3A4
35082	Cabergoline	Glipizide	CYP3A4
35102	Cabergoline	Imatinib	CYP1A2	CYP3A4
35116	Cabergoline	Itraconazole	CYP3A4
35123	Cabergoline	Labetalol	CYP3A4
35145	Cabergoline	Lovastatin	CYP1A2	CYP3A4
35163	Cabergoline	Metformin	CYP2C9	CYP3A4
35164	Cabergoline	Methadone	CYP2D6
35170	Cabergoline	Methylphenidate	CYP1A2	CYP3A4
35175	Cabergoline	Metoprolol	CYP2D6	CYP3A4
35180	Cabergoline	Mifepristone	CYP3A4
35183	Cabergoline	Minocycline	CYP3A4
35194	Cabergoline	Morphine	CYP2C9	CYP3A4
35197	Cabergoline	Mycophenolic Acid	CYP1A2	CYP2C9	CYP3A4
35198	Cabergoline	Nabilone	CYP2C9	CYP2D6
35199	Cabergoline	Nabumetone	CYP2C19	CYP2D6	CYP3A4
35207	Cabergoline	Nelfinavir	CYP3A4
35219	Cabergoline	Nizatidine	CYP2D6	CYP3A4
35240	Cabergoline	Pantoprazole	CYP2D6	CYP3A4
35250	Cabergoline	Pentoxifylline	CYP3A4
35284	Cabergoline	Propranolol	CYP1A2	CYP3A4
35333	Cabergoline	Tamoxifen	CYP1A2	CYP2C9	CYP3A4
35334	Cabergoline	Tamsulosin	CYP3A4
35352	Cabergoline	Timolol	CYP1A2	CYP3A4
35370	Cabergoline	Treprostinil	CYP3A4
35386	Cabergoline	Verapamil	CYP2C19	CYP2D6	CYP3A4
35391	Cabergoline	Warfarin	CYP2D6	CYP3A4
35394	Cabergoline	Zidovudine	CYP1A2	CYP3A4
35926	Candesartan	Clozapine	CYP2C9	CYP3A4
36025	Candesartan	Fosphenytoin	CYP3A4
36138	Candesartan	Minocycline	CYP2D6	CYP3A4
36262	Candesartan	Ritonavir	CYP2D6	CYP3A4
36310	Candesartan	Tizanidine	CYP1A2	CYP2C9	CYP3A4
36317	Candesartan	Topiramate	CYP2D6
36355	Capecitabine	Carbamazepine	CYP1A2	CYP2C9	CYP3A4
36394	Capecitabine	Citalopram	CYP1A2	CYP2C19	CYP3A4
36413	Capecitabine	Delavirdine	CYP3A4
36430	Capecitabine	Diltiazem	CYP1A2	CYP2C9	CYP3A4
36449	Capecitabine	Efavirenz	CYP2C9	CYP2D6	CYP3A4
36475	Capecitabine	Felodipine	CYP2C9
36490	Capecitabine	Fluoxetine	CYP1A2	CYP3A4
36496	Capecitabine	Fluvoxamine	CYP1A2	CYP2C9	CYP2D6	CYP3A4
36547	Capecitabine	Itraconazole	CYP2D6	CYP3A4
36598	Capecitabine	Methotrexate	CYP2C9	CYP3A4
36601	Capecitabine	Methylphenidate	CYP3A4
36616	Capecitabine	Mirtazapine	CYP2C9
36625	Capecitabine	Morphine	CYP1A2	CYP2C9	CYP3A4
36629	Capecitabine	Nabilone	CYP1A2	CYP2C9	CYP2D6	CYP3A4
36643	Capecitabine	Nifedipine	CYP2C9	CYP2D6	CYP3A4
36657	Capecitabine	Omeprazole	CYP2C9	CYP3A4
36671	Capecitabine	Pantoprazole	CYP1A2	CYP3A4
36697	Capecitabine	Pramipexole	CYP3A4
36712	Capecitabine	Propafenone	CYP2C9	CYP3A4
36721	Capecitabine	Quetiapine	CYP2C9	CYP2D6	CYP3A4
36723	Capecitabine	Quinine	CYP2C9	CYP3A4
36736	Capecitabine	Risedronate	CYP1A2	CYP2C9	CYP3A4
36737	Capecitabine	Risperidone	CYP2C19	CYP2D6	CYP3A4
36738	Capecitabine	Ritonavir	CYP2C9	CYP3A4
36739	Capecitabine	Rivastigmine	CYP3A4
36744	Capecitabine	Saquinavir	CYP2D6	CYP3A4
36746	Capecitabine	Selegiline	CYP1A2	CYP3A4
36762	Capecitabine	Tacrolimus	CYP1A2	CYP2C19	CYP2D6	CYP3A4
36763	Capecitabine	Tadalafil	CYP1A2	CYP2C9	CYP2D6	CYP3A4
36784	Capecitabine	Tiotropium	CYP2C9
36786	Capecitabine	Tizanidine	CYP2C9
36793	Capecitabine	Topiramate	CYP2D6	CYP3A4
36796	Capecitabine	Tramadol	CYP1A2	CYP2D6	CYP3A4
36821	Capecitabine	Voriconazole	CYP2C9	CYP3A4
36826	Capecitabine	Ziprasidone	CYP2C9	CYP3A4
36827	Capecitabine	Zolpidem	CYP2C9
36830	Captopril	Carbamazepine	CYP3A4
36866	Captopril	Cimetidine	CYP2D6	CYP3A4
36877	Captopril	Clozapine	CYP2C9	CYP3A4
36888	Captopril	Delavirdine	CYP3A4
36950	Captopril	Felodipine	CYP3A4
36971	Captopril	Fluvoxamine	CYP1A2	CYP3A4
36976	Captopril	Fosphenytoin	CYP1A2	CYP3A4
36987	Captopril	Glimepiride	CYP2C9
36994	Captopril	Haloperidol	CYP2D6
37009	Captopril	Imipramine	CYP2D6
37012	Captopril	Indinavir	CYP3A4
37022	Captopril	Itraconazole	CYP3A4
37032	Captopril	Lamotrigine	CYP2C9	CYP3A4
37033	Captopril	Lansoprazole	CYP1A2	CYP3A4
37052	Captopril	Loxapine	CYP2D6	CYP3A4
37059	Captopril	Mefloquine	CYP3A4
37089	Captopril	Minocycline	CYP1A2	CYP3A4
37091	Captopril	Mirtazapine	CYP3A4
37100	Captopril	Morphine	CYP2D6	CYP3A4
37118	Captopril	Nifedipine	CYP3A4
37130	Captopril	Olanzapine	CYP3A4
37146	Captopril	Pantoprazole	CYP2D6	CYP3A4
37162	Captopril	Phenytoin	CYP2D6	CYP3A4
37187	Captopril	Propafenone	CYP2D6	CYP3A4
37196	Captopril	Quetiapine	CYP2D6	CYP3A4
37207	Captopril	Rifabutin	CYP2D6	CYP3A4
37213	Captopril	Ritonavir	CYP2D6	CYP3A4
37214	Captopril	Rivastigmine	CYP3A4
37219	Captopril	Saquinavir	CYP1A2	CYP2D6	CYP3A4
37221	Captopril	Selegiline	CYP1A2	CYP3A4
37222	Captopril	Sertraline	CYP1A2	CYP2D6	CYP3A4
37256	Captopril	Ticlopidine	CYP3A4
37259	Captopril	Tiotropium	CYP2D6	CYP3A4
37268	Captopril	Topiramate	CYP1A2	CYP2D6	CYP3A4
37271	Captopril	Tramadol	CYP3A4
37275	Captopril	Trazodone	CYP3A4
37292	Captopril	Verapamil	CYP3A4
37296	Captopril	Voriconazole	CYP2C9	CYP3A4
37297	Captopril	Warfarin	CYP2C9	CYP3A4
37301	Captopril	Ziprasidone	CYP3A4
37302	Captopril	Zolpidem	CYP2D6	CYP3A4
37779	Carbamazepine	Carnitine	CYP1A2	CYP2D6	CYP3A4
37781	Carbamazepine	Carvedilol	CYP2C9	CYP2C19	CYP2D6	CYP3A4
37802	Carbamazepine	Cetirizine	CYP2C9	CYP2C19	CYP3A4
37851	Carbamazepine	Dihydroergotamine	CYP3A4
37855	Carbamazepine	Disopyramide	CYP2D6	CYP3A4
37863	Carbamazepine	Doxazosin	CYP3A4
37865	Carbamazepine	Doxorubicin	CYP2C19	CYP3A4
37873	Carbamazepine	Enalapril	CYP3A4
37875	Carbamazepine	Entacapone	CYP1A2	CYP3A4
37878	Carbamazepine	Eprosartan	CYP1A2	CYP2C9	CYP3A4
37882	Carbamazepine	Esmolol	CYP2D6	CYP3A4
37896	Carbamazepine	Famotidine	CYP1A2	CYP2C9	CYP3A4
37898	Carbamazepine	Fenofibrate	CYP2D6
37919	Carbamazepine	Formoterol	CYP3A4
37925	Carbamazepine	Furosemide	CYP2D6	CYP3A4
37927	Carbamazepine	Galantamine	CYP3A4
37928	Carbamazepine	Ganciclovir	CYP3A4
37935	Carbamazepine	Glipizide	CYP3A4
37948	Carbamazepine	Hydroxychloroquine	CYP3A4
37956	Carbamazepine	Imipramine	CYP3A4
37960	Carbamazepine	Indomethacin	CYP3A4
37961	Carbamazepine	Irbesartan	CYP1A2	CYP3A4
37974	Carbamazepine	Ketoprofen	CYP3A4
37976	Carbamazepine	Labetalol	CYP3A4
37980	Carbamazepine	Lansoprazole	CYP1A2	CYP3A4
37982	Carbamazepine	Leflunomide	CYP2C9	CYP2D6
37985	Carbamazepine	Levetiracetam	CYP3A4
37988	Carbamazepine	Lidocaine	CYP1A2	CYP3A4
37997	Carbamazepine	Losartan	CYP2C9	CYP3A4
37998	Carbamazepine	Lovastatin	CYP3A4
38001	Carbamazepine	Maprotiline	CYP2C9	CYP3A4
38020	Carbamazepine	Methotrexate	CYP3A4
38023	Carbamazepine	Methylphenidate	CYP3A4
38028	Carbamazepine	Metoprolol	CYP2C9	CYP2D6
38029	Carbamazepine	Metronidazole	CYP3A4
38038	Carbamazepine	Mirtazapine	CYP3A4
38041	Carbamazepine	Modafinil	CYP1A2	CYP2D6	CYP3A4
38047	Carbamazepine	Morphine	CYP2C9	CYP3A4
38050	Carbamazepine	Mycophenolic Acid	CYP3A4
38052	Carbamazepine	Nabumetone	CYP1A2	CYP3A4
38057	Carbamazepine	Naltrexone	CYP2D6	CYP3A4
38069	Carbamazepine	Nitrofurantoin	CYP3A4
38072	Carbamazepine	Nizatidine	CYP1A2	CYP3A4
38079	Carbamazepine	Omeprazole	CYP1A2	CYP2C9	CYP3A4
38080	Carbamazepine	Ondansetron	CYP3A4
38091	Carbamazepine	Paclitaxel	CYP2D6	CYP3A4
38092	Carbamazepine	Pamidronate	CYP2C19	CYP2D6	CYP3A4
38093	Carbamazepine	Pantoprazole	CYP1A2	CYP3A4
38094	Carbamazepine	Paricalcitol	CYP2C9	CYP3A4
38101	Carbamazepine	Pentazocine	CYP3A4
38103	Carbamazepine	Pentoxifylline	CYP1A2	CYP3A4
38104	Carbamazepine	Perindopril	CYP2C9	CYP2C19	CYP3A4
38113	Carbamazepine	Pindolol	CYP2C9	CYP3A4
38120	Carbamazepine	Pravastatin	CYP2C9	CYP3A4
38121	Carbamazepine	Prazosin	CYP3A4
38136	Carbamazepine	Propofol	CYP2D6	CYP3A4
38137	Carbamazepine	Propranolol	CYP2D6	CYP3A4
38144	Carbamazepine	Quinapril	CYP3A4
38146	Carbamazepine	Rabeprazole	CYP3A4
38150	Carbamazepine	Remifentanil	CYP2C9	CYP3A4
38163	Carbamazepine	Ropivacaine	CYP2C19	CYP2D6	CYP3A4
38172	Carbamazepine	Sotalol	CYP3A4
38175	Carbamazepine	Stavudine	CYP3A4
38184	Carbamazepine	Tacrolimus	CYP2C9	CYP3A4
38186	Carbamazepine	Tamoxifen	CYP1A2	CYP3A4
38192	Carbamazepine	Terazosin	CYP3A4
38204	Carbamazepine	Tiludronate	CYP3A4
38205	Carbamazepine	Timolol	CYP3A4
38209	Carbamazepine	Tobramycin	CYP3A4
38224	Carbamazepine	Triamcinolone	CYP2D6	CYP3A4
38238	Carbamazepine	Venlafaxine	CYP1A2	CYP3A4
38247	Carbamazepine	Zidovudine	CYP1A2	CYP3A4
38250	Carbamazepine	Zonisamide	CYP2C9	CYP3A4
38413	Carbinoxamine	Haloperidol	CYP2D6	CYP3A4
38471	Carbinoxamine	Loxapine	CYP3A4
38489	Carbinoxamine	Methadone	CYP2D6	CYP3A4
38724	Carnitine	Carvedilol	CYP2C9
38787	Carnitine	Diazoxide	CYP2C9	CYP3A4
38840	Carnitine	Felodipine	CYP3A4
38866	Carnitine	Fosphenytoin	CYP2D6	CYP3A4
38884	Carnitine	Haloperidol	CYP2D6	CYP3A4
38902	Carnitine	Indinavir	CYP1A2	CYP3A4
38912	Carnitine	Itraconazole	CYP3A4
38925	Carnitine	Leflunomide	CYP3A4
38959	Carnitine	Metformin	CYP1A2	CYP2C9	CYP3A4
38960	Carnitine	Methadone	CYP1A2	CYP2D6	CYP3A4
38966	Carnitine	Methylphenidate	CYP3A4
38976	Carnitine	Mifepristone	CYP2C9	CYP3A4
38981	Carnitine	Mirtazapine	CYP3A4
38990	Carnitine	Morphine	CYP3A4
39006	Carnitine	Nicardipine	CYP2D6	CYP3A4
39008	Carnitine	Nifedipine	CYP2D6	CYP3A4
39046	Carnitine	Pentoxifylline	CYP1A2	CYP3A4
39052	Carnitine	Phenytoin	CYP3A4
39094	Carnitine	Repaglinide	CYP1A2	CYP3A4
39097	Carnitine	Rifabutin	CYP3A4
39098	Carnitine	Rifapentine	CYP3A4
39103	Carnitine	Ritonavir	CYP2D6	CYP3A4
39108	Carnitine	Salmeterol	CYP3A4
39115	Carnitine	Sotalol	CYP1A2	CYP2D6	CYP3A4
39128	Carnitine	Tadalafil	CYP2D6	CYP3A4
39129	Carnitine	Tamoxifen	CYP2C9	CYP2D6	CYP3A4
39149	Carnitine	Tiotropium	CYP1A2	CYP3A4
39151	Carnitine	Tizanidine	CYP1A2
39182	Carnitine	Verapamil	CYP1A2	CYP2D6	CYP3A4
39187	Carnitine	Warfarin	CYP1A2	CYP2C9	CYP3A4
39191	Carnitine	Ziprasidone	CYP1A2	CYP2D6
39192	Carnitine	Zolpidem	CYP1A2	CYP2D6	CYP3A4
39684	Carvedilol	Cetirizine	CYP1A2	CYP2C9	CYP2D6	CYP3A4
39697	Carvedilol	Ciprofloxacin	CYP1A2	CYP2D6	CYP3A4
39698	Carvedilol	Citalopram	CYP2D6	CYP3A4
39706	Carvedilol	Clozapine	CYP3A4
39774	Carvedilol	Etoposide	CYP2C9
39778	Carvedilol	Famotidine	CYP1A2	CYP2C9	CYP3A4
39794	Carvedilol	Fluoxetine	CYP3A4
39801	Carvedilol	Formoterol	CYP2C9
39802	Carvedilol	Foscarnet	CYP1A2	CYP2C9
39805	Carvedilol	Fosphenytoin	CYP2C9	CYP3A4
39812	Carvedilol	Gefitinib	CYP2C9	CYP2D6	CYP3A4
39817	Carvedilol	Glipizide	CYP2C9	CYP3A4
39837	Carvedilol	Imatinib	CYP3A4
39842	Carvedilol	Indomethacin	CYP2C9	CYP3A4
39851	Carvedilol	Itraconazole	CYP3A4
39888	Carvedilol	Mefloquine	CYP2C9	CYP3A4
39898	Carvedilol	Metformin	CYP1A2	CYP2C9	CYP2D6	CYP3A4
39899	Carvedilol	Methadone	CYP2C9
39902	Carvedilol	Methotrexate	CYP3A4
39911	Carvedilol	Metronidazole	CYP2C9	CYP2D6
39918	Carvedilol	Minocycline	CYP2C9
39920	Carvedilol	Mirtazapine	CYP2D6	CYP3A4
39932	Carvedilol	Mycophenolic Acid	CYP1A2	CYP2D6	CYP3A4
39933	Carvedilol	Nabilone	CYP1A2	CYP2C9	CYP2D6	CYP3A4
39942	Carvedilol	Nelfinavir	CYP2C9	CYP3A4
39959	Carvedilol	Olanzapine	CYP2C9	CYP2D6
39962	Carvedilol	Ondansetron	CYP1A2	CYP2C9	CYP2D6	CYP3A4
39973	Carvedilol	Paclitaxel	CYP2C9
39976	Carvedilol	Paricalcitol	CYP1A2	CYP2C9	CYP3A4
39987	Carvedilol	Perphenazine	CYP2C9	CYP2D6	CYP3A4
39991	Carvedilol	Phenytoin	CYP3A4
40001	Carvedilol	Pramipexole	CYP1A2	CYP3A4
40025	Carvedilol	Quetiapine	CYP2C19	CYP2D6	CYP3A4
40042	Carvedilol	Ritonavir	CYP2D6	CYP3A4
40044	Carvedilol	Ropinirole	CYP1A2	CYP2D6	CYP3A4
40048	Carvedilol	Saquinavir	CYP3A4
40050	Carvedilol	Selegiline	CYP1A2	CYP3A4
40066	Carvedilol	Tacrolimus	CYP3A4
40068	Carvedilol	Tamoxifen	CYP2C9	CYP3A4
40078	Carvedilol	Testosterone	CYP1A2	CYP2C9	CYP3A4
40086	Carvedilol	Tiludronate	CYP2C9	CYP3A4
40088	Carvedilol	Tiotropium	CYP2C9	CYP3A4
40090	Carvedilol	Tizanidine	CYP1A2	CYP2C9	CYP3A4
40091	Carvedilol	Tobramycin	CYP1A2	CYP2C9	CYP3A4
40097	Carvedilol	Topiramate	CYP3A4
40100	Carvedilol	Tramadol	CYP2C9	CYP2C19	CYP2D6	CYP3A4
40104	Carvedilol	Trazodone	CYP2C9
40105	Carvedilol	Treprostinil	CYP2C9	CYP3A4
40120	Carvedilol	Venlafaxine	CYP1A2	CYP2C9	CYP3A4
40129	Carvedilol	Zidovudine	CYP2C9	CYP3A4
40130	Carvedilol	Ziprasidone	CYP2D6	CYP3A4
40131	Carvedilol	Zolpidem	CYP3A4
40132	Carvedilol	Zonisamide	CYP1A2	CYP2C9	CYP3A4
40273	Cefaclor	Fosphenytoin	CYP2C19	CYP3A4
40367	Cefaclor	Methadone	CYP2D6	CYP3A4
40373	Cefaclor	Methylphenidate	CYP1A2	CYP3A4
40386	Cefaclor	Minocycline	CYP3A4
40459	Cefaclor	Phenytoin	CYP2C9	CYP3A4
40558	Cefaclor	Tizanidine	CYP1A2	CYP2D6	CYP3A4
40565	Cefaclor	Topiramate	CYP2D6
40853	Cefadroxil	Minocycline	CYP3A4
45990	Cefprozil	Pentobarbital	CYP2C9	CYP3A4
47969	Celecoxib	Citalopram	CYP1A2	CYP2C19	CYP3A4
47977	Celecoxib	Clozapine	CYP1A2	CYP2C9	CYP3A4
48005	Celecoxib	Diltiazem	CYP1A2	CYP2D6	CYP3A4
48050	Celecoxib	Felodipine	CYP2D6	CYP3A4
48071	Celecoxib	Fluvoxamine	CYP2D6	CYP3A4
48073	Celecoxib	Foscarnet	CYP2C9	CYP2D6
48075	Celecoxib	Fosinopril	CYP1A2	CYP2C9	CYP2D6	CYP3A4
48076	Celecoxib	Fosphenytoin	CYP2C19	CYP2D6	CYP3A4
48108	Celecoxib	Imatinib	CYP2C9	CYP2D6	CYP3A4
48132	Celecoxib	Lamotrigine	CYP3A4
48133	Celecoxib	Lansoprazole	CYP2C19	CYP2D6	CYP3A4
48176	Celecoxib	Methylphenidate	CYP2C9	CYP3A4
48189	Celecoxib	Minocycline	CYP2C9	CYP2D6	CYP3A4
48191	Celecoxib	Mirtazapine	CYP2C9	CYP2D6
48200	Celecoxib	Morphine	CYP2D6
48201	Celecoxib	Moxifloxacin	CYP2D6
48203	Celecoxib	Mycophenolic Acid	CYP1A2	CYP2D6	CYP3A4
48204	Celecoxib	Nabilone	CYP2D6	CYP3A4
48213	Celecoxib	Nelfinavir	CYP2C9	CYP2D6
48218	Celecoxib	Nifedipine	CYP2D6	CYP3A4
48230	Celecoxib	Olanzapine	CYP1A2	CYP2D6	CYP3A4
48249	Celecoxib	Paroxetine	CYP1A2	CYP3A4
48256	Celecoxib	Pentoxifylline	CYP1A2	CYP2C9	CYP2D6
48262	Celecoxib	Phenytoin	CYP2D6	CYP3A4
48296	Celecoxib	Quetiapine	CYP1A2	CYP2D6	CYP3A4
48297	Celecoxib	Quinapril	CYP3A4
48299	Celecoxib	Rabeprazole	CYP2C19	CYP2D6	CYP3A4
48311	Celecoxib	Risedronate	CYP1A2	CYP3A4
48312	Celecoxib	Risperidone	CYP3A4
48313	Celecoxib	Ritonavir	CYP1A2	CYP2D6	CYP3A4
48315	Celecoxib	Ropinirole	CYP1A2	CYP3A4
48319	Celecoxib	Saquinavir	CYP2D6	CYP3A4
48321	Celecoxib	Selegiline	CYP1A2	CYP2D6	CYP3A4
48334	Celecoxib	Sulfisoxazole	CYP2D6	CYP3A4
48337	Celecoxib	Tacrolimus	CYP2C9	CYP2D6	CYP3A4
48338	Celecoxib	Tadalafil	CYP2D6	CYP3A4
48345	Celecoxib	Terazosin	CYP3A4
48359	Celecoxib	Tiotropium	CYP1A2	CYP2C9	CYP2D6	CYP3A4
48361	Celecoxib	Tizanidine	CYP2D6	CYP3A4
48368	Celecoxib	Topiramate	CYP3A4
48392	Celecoxib	Verapamil	CYP1A2	CYP2D6	CYP3A4
48400	Celecoxib	Zidovudine	CYP2C9	CYP2D6	CYP3A4
48401	Celecoxib	Ziprasidone	CYP1A2	CYP2C9	CYP2D6	CYP3A4
49324	Cetirizine	Clozapine	CYP1A2	CYP2C9	CYP3A4
49371	Cetirizine	Efavirenz	CYP1A2	CYP2C9	CYP3A4
49405	Cetirizine	Fluconazole	CYP2C9	CYP3A4
49423	Cetirizine	Fosphenytoin	CYP2C9	CYP3A4
49469	Cetirizine	Itraconazole	CYP2D6	CYP3A4
49479	Cetirizine	Lamotrigine	CYP2C19	CYP2D6	CYP3A4
49482	Cetirizine	Leflunomide	CYP2D6	CYP3A4
49520	Cetirizine	Methotrexate	CYP3A4
49528	Cetirizine	Metoprolol	CYP2D6
49550	Cetirizine	Mycophenolic Acid	CYP3A4
49560	Cetirizine	Nelfinavir	CYP2D6	CYP3A4
49603	Cetirizine	Pentoxifylline	CYP2C9	CYP3A4
49609	Cetirizine	Phenytoin	CYP1A2	CYP2D6	CYP3A4
49634	Cetirizine	Propafenone	CYP2D6	CYP3A4
49645	Cetirizine	Quinine	CYP2D6	CYP3A4
49658	Cetirizine	Risedronate	CYP2C9	CYP3A4
49666	Cetirizine	Saquinavir	CYP1A2	CYP2D6	CYP3A4
49685	Cetirizine	Tadalafil	CYP3A4
49708	Cetirizine	Tizanidine	CYP1A2	CYP3A4
49718	Cetirizine	Tramadol	CYP2D6	CYP3A4
49743	Cetirizine	Voriconazole	CYP2D6	CYP3A4
50050	Chloramphenicol	Pentoxifylline	CYP1A2	CYP3A4
50651	Chlorothiazide	Cimetidine	CYP1A2	CYP2D6	CYP3A4
50779	Chlorothiazide	Haloperidol	CYP2D6	CYP3A4
50797	Chlorothiazide	Indinavir	CYP3A4
50807	Chlorothiazide	Itraconazole	CYP1A2	CYP2D6	CYP3A4
50811	Chlorothiazide	Ketoconazole	CYP3A4
50874	Chlorothiazide	Minocycline	CYP3A4
50920	Chlorothiazide	Orphenadrine	CYP1A2	CYP2C9	CYP3A4
50941	Chlorothiazide	Pentoxifylline	CYP1A2
50965	Chlorothiazide	Probenecid	CYP1A2	CYP2D6	CYP3A4
50983	Chlorothiazide	Quinine	CYP2D6	CYP3A4
50989	Chlorothiazide	Repaglinide	CYP3A4
51067	Chlorothiazide	Trimethoprim	CYP1A2	CYP2C9	CYP2D6	CYP3A4
51082	Chlorothiazide	Warfarin	CYP1A2	CYP2D6	CYP3A4
51333	Chlorpheniramine	Nabilone	CYP2D6	CYP3A4
51580	Chlorpromazine	Disopyramide	CYP2D6
51622	Chlorpromazine	Felodipine	CYP3A4
51650	Chlorpromazine	Furosemide	CYP2D6
51772	Chlorpromazine	Morphine	CYP2D6	CYP3A4
51828	Chlorpromazine	Pentoxifylline	CYP1A2	CYP2C9	CYP3A4
51930	Chlorpromazine	Timolol	CYP2C9	CYP3A4
51964	Chlorpromazine	Verapamil	CYP3A4
52234	Chlorpropamide	Nimodipine	CYP2C9	CYP3A4
52285	Chlorpropamide	Polythiazide	CYP2D6	CYP3A4
52367	Chlorpropamide	Thioridazine	CYP1A2	CYP2D6	CYP3A4
52396	Chlorpropamide	Trimethoprim	CYP2C9	CYP2D6	CYP3A4
52421	Chlorthalidone	Cimetidine	CYP2D6	CYP3A4
52549	Chlorthalidone	Haloperidol	CYP2D6	CYP3A4
52564	Chlorthalidone	Imipramine	CYP1A2	CYP2C9	CYP2D6	CYP3A4
52607	Chlorthalidone	Loxapine	CYP2D6
52644	Chlorthalidone	Minocycline	CYP3A4
52668	Chlorthalidone	Nelfinavir	CYP3A4
52690	Chlorthalidone	Orphenadrine	CYP2D6	CYP3A4
52763	Chlorthalidone	Rifapentine	CYP3A4
52818	Chlorthalidone	Tolazamide	CYP3A4
54188	Cimetidine	Cyclobenzaprine	CYP1A2	CYP2D6	CYP3A4
54198	Cimetidine	Demeclocycline	CYP1A2	CYP2D6	CYP3A4
54208	Cimetidine	Dicloxacillin	CYP1A2	CYP2D6	CYP3A4
54212	Cimetidine	Digoxin	CYP2C9	CYP3A4
54243	Cimetidine	Erythromycin	CYP2D6	CYP3A4
54287	Cimetidine	Furosemide	CYP1A2	CYP2D6	CYP3A4
54301	Cimetidine	Guanfacine	CYP2D6	CYP3A4
54303	Cimetidine	Haloperidol	CYP2D6	CYP3A4
54307	Cimetidine	Hydrochlorothiazide	CYP1A2	CYP2D6	CYP3A4
54335	Cimetidine	Ketoconazole	CYP2D6	CYP3A4
54336	Cimetidine	Ketoprofen	CYP2D6	CYP3A4
54360	Cimetidine	Lovastatin	CYP2D6	CYP3A4
54368	Cimetidine	Mefloquine	CYP2D6	CYP3A4
54376	Cimetidine	Mesoridazine	CYP2D6	CYP3A4
54383	Cimetidine	Methyclothiazide	CYP2D6	CYP3A4
54384	Cimetidine	Methyldopa	CYP2D6	CYP3A4
54398	Cimetidine	Minocycline	CYP3A4
54403	Cimetidine	Modafinil	CYP3A4
54414	Cimetidine	Nabumetone	CYP2D6	CYP3A4
54417	Cimetidine	Nalbuphine	CYP2D6	CYP3A4
54424	Cimetidine	Nevirapine	CYP2D6	CYP3A4
54431	Cimetidine	Nitrofurantoin	CYP2D6	CYP3A4
54434	Cimetidine	Nizatidine	CYP2D6	CYP3A4
54436	Cimetidine	Norfloxacin	CYP2D6	CYP3A4
54442	Cimetidine	Ondansetron	CYP2D6	CYP3A4
54444	Cimetidine	Orphenadrine	CYP2C9	CYP2D6	CYP3A4
54475	Cimetidine	Pindolol	CYP2D6	CYP3A4
54499	Cimetidine	Propranolol	CYP2D6	CYP3A4
54506	Cimetidine	Quinapril	CYP3A4
54510	Cimetidine	Ramipril	CYP2C9	CYP2D6	CYP3A4
54529	Cimetidine	Secobarbital	CYP2D6	CYP3A4
54539	Cimetidine	Sufentanil	CYP2C9	CYP2D6	CYP3A4
54540	Cimetidine	Sulfadiazine	CYP1A2	CYP2D6	CYP3A4
54543	Cimetidine	Sulfisoxazole	CYP2D6	CYP3A4
54555	Cimetidine	Terbinafine	CYP1A2	CYP2D6	CYP3A4
54609	Cimetidine	Zidovudine	CYP2D6	CYP3A4
54834	Cinoxacin	Minocycline	CYP2C9	CYP3A4
54901	Cinoxacin	Pentoxifylline	CYP2D6	CYP3A4
55049	Ciprofloxacin	Citalopram	CYP1A2	CYP2C19	CYP2D6	CYP3A4
55085	Ciprofloxacin	Diltiazem	CYP1A2	CYP2C9	CYP3A4
55104	Ciprofloxacin	Efavirenz	CYP1A2	CYP3A4
55130	Ciprofloxacin	Felodipine	CYP1A2	CYP2D6	CYP3A4
55151	Ciprofloxacin	Fluvoxamine	CYP1A2	CYP2C9	CYP3A4
55153	Ciprofloxacin	Foscarnet	CYP1A2	CYP3A4
55159	Ciprofloxacin	Gabapentin	CYP1A2	CYP2D6	CYP3A4
55160	Ciprofloxacin	Galantamine	CYP1A2	CYP3A4
55193	Ciprofloxacin	Indomethacin	CYP1A2	CYP3A4
55202	Ciprofloxacin	Itraconazole	CYP1A2	CYP2C9	CYP3A4
55212	Ciprofloxacin	Lamotrigine	CYP1A2	CYP2C19	CYP2D6	CYP3A4
55215	Ciprofloxacin	Leflunomide	CYP1A2	CYP2C19	CYP2D6	CYP3A4
55256	Ciprofloxacin	Methylphenidate	CYP1A2	CYP2C9	CYP3A4
55261	Ciprofloxacin	Metoprolol	CYP1A2	CYP3A4
55269	Ciprofloxacin	Minocycline	CYP1A2	CYP3A4
55271	Ciprofloxacin	Mirtazapine	CYP1A2	CYP2C9	CYP3A4
55284	Ciprofloxacin	Nabilone	CYP1A2	CYP3A4
55310	Ciprofloxacin	Olanzapine	CYP1A2	CYP2C19	CYP2D6	CYP3A4
55329	Ciprofloxacin	Paroxetine	CYP1A2	CYP2C9	CYP3A4
55352	Ciprofloxacin	Pramipexole	CYP3A4
55367	Ciprofloxacin	Propafenone	CYP1A2	CYP2D6	CYP3A4
55378	Ciprofloxacin	Quinine	CYP1A2	CYP3A4
55392	Ciprofloxacin	Risperidone	CYP3A4
55393	Ciprofloxacin	Ritonavir	CYP1A2	CYP2C19	CYP2D6	CYP3A4
55399	Ciprofloxacin	Saquinavir	CYP1A2	CYP3A4
55401	Ciprofloxacin	Selegiline	CYP1A2	CYP3A4
55402	Ciprofloxacin	Sertraline	CYP1A2	CYP3A4
55429	Ciprofloxacin	Testosterone	CYP1A2	CYP2D6	CYP3A4
55448	Ciprofloxacin	Topiramate	CYP1A2	CYP3A4
55451	Ciprofloxacin	Tramadol	CYP1A2	CYP2D6	CYP3A4
55468	Ciprofloxacin	Valproic Acid	CYP1A2	CYP3A4
55476	Ciprofloxacin	Voriconazole	CYP1A2	CYP3A4
55481	Ciprofloxacin	Ziprasidone	CYP1A2	CYP3A4
55482	Ciprofloxacin	Zolpidem	CYP1A2	CYP2D6	CYP3A4
55545	Citalopram	Eprosartan	CYP3A4
55586	Citalopram	Formoterol	CYP3A4
55587	Citalopram	Foscarnet	CYP3A4
55589	Citalopram	Fosinopril	CYP2C9	CYP2C19	CYP3A4
55590	Citalopram	Fosphenytoin	CYP2C19	CYP3A4
55594	Citalopram	Galantamine	CYP2C19
55595	Citalopram	Ganciclovir	CYP1A2	CYP2C9	CYP2C19	CYP3A4
55622	Citalopram	Imatinib	CYP2D6	CYP3A4
55636	Citalopram	Itraconazole	CYP2C19	CYP2D6	CYP3A4
55641	Citalopram	Ketoprofen	CYP1A2	CYP2C19	CYP3A4
55646	Citalopram	Lamotrigine	CYP1A2	CYP2C19	CYP2D6	CYP3A4
55649	Citalopram	Leflunomide	CYP1A2	CYP2C19	CYP3A4
55664	Citalopram	Losartan	CYP2C9	CYP2C19	CYP3A4
55687	Citalopram	Methotrexate	CYP2C19
55695	Citalopram	Metoprolol	CYP2C19	CYP2D6
55696	Citalopram	Metronidazole	CYP3A4
55703	Citalopram	Minocycline	CYP3A4
55714	Citalopram	Morphine	CYP1A2	CYP2C19	CYP3A4
55715	Citalopram	Moxifloxacin	CYP2C19	CYP2D6	CYP3A4
55717	Citalopram	Mycophenolic Acid	CYP1A2	CYP2C9	CYP2C19
55732	Citalopram	Nifedipine	CYP1A2	CYP2C19	CYP3A4
55758	Citalopram	Paclitaxel	CYP3A4
55759	Citalopram	Pamidronate	CYP2D6	CYP3A4
55761	Citalopram	Paricalcitol	CYP3A4
55771	Citalopram	Perindopril	CYP1A2	CYP2C19	CYP3A4
55776	Citalopram	Phenytoin	CYP1A2	CYP2C9	CYP2C19	CYP3A4
55787	Citalopram	Pravastatin	CYP1A2	CYP2D6	CYP3A4
55799	Citalopram	Progesterone	CYP1A2	CYP2C19	CYP2D6	CYP3A4
55811	Citalopram	Quinapril	CYP2C9	CYP3A4
55812	Citalopram	Quinine	CYP3A4
55832	Citalopram	Salmeterol	CYP3A4
55833	Citalopram	Saquinavir	CYP1A2	CYP2C19	CYP3A4
55851	Citalopram	Tacrolimus	CYP1A2	CYP2C19	CYP2D6
55859	Citalopram	Terazosin	CYP2C19	CYP3A4
55863	Citalopram	Testosterone	CYP2D6	CYP3A4
55872	Citalopram	Timolol	CYP2C19	CYP2D6	CYP3A4
55902	Citalopram	Valproic Acid	CYP2C19
55916	Citalopram	Zolpidem	CYP1A2	CYP2C19	CYP3A4
55917	Citalopram	Zonisamide	CYP1A2	CYP2C9	CYP2C19	CYP3A4
56041	Clemastine	Haloperidol	CYP2D6	CYP3A4
56117	Clemastine	Methadone	CYP2D6	CYP3A4
58085	Clonidine	Delavirdine	CYP2D6	CYP3A4
58146	Clonidine	Famotidine	CYP2D6
58147	Clonidine	Felodipine	CYP3A4
58155	Clonidine	Fluconazole	CYP3A4
58173	Clonidine	Fosphenytoin	CYP1A2	CYP2D6	CYP3A4
58177	Clonidine	Galantamine	CYP2C9	CYP3A4
58219	Clonidine	Itraconazole	CYP2D6	CYP3A4
58229	Clonidine	Lamotrigine	CYP1A2	CYP2D6	CYP3A4
58230	Clonidine	Lansoprazole	CYP2D6	CYP3A4
58242	Clonidine	Lithium	CYP2D6
58264	Clonidine	Mesoridazine	CYP2C19	CYP3A4
58278	Clonidine	Metoprolol	CYP2C9	CYP2D6	CYP3A4
58283	Clonidine	Mifepristone	CYP3A4
58297	Clonidine	Morphine	CYP1A2	CYP3A4
58310	Clonidine	Nelfinavir	CYP2D6	CYP3A4
58322	Clonidine	Nizatidine	CYP2C19	CYP2D6	CYP3A4
58356	Clonidine	Phenelzine	CYP2D6
58359	Clonidine	Phenytoin	CYP1A2	CYP2D6	CYP3A4
58384	Clonidine	Propafenone	CYP2D6	CYP3A4
58387	Clonidine	Propranolol	CYP3A4
58393	Clonidine	Quetiapine	CYP3A4
58395	Clonidine	Quinine	CYP1A2	CYP2D6	CYP3A4
58402	Clonidine	Reserpine	CYP3A4
58410	Clonidine	Ritonavir	CYP2D6	CYP3A4
58413	Clonidine	Ropivacaine	CYP3A4
58416	Clonidine	Saquinavir	CYP2C9	CYP3A4
58419	Clonidine	Sertraline	CYP1A2	CYP2D6	CYP3A4
58431	Clonidine	Sulfisoxazole	CYP1A2	CYP3A4
58434	Clonidine	Tacrolimus	CYP2C9	CYP3A4
58436	Clonidine	Tamoxifen	CYP1A2	CYP2C9	CYP2D6	CYP3A4
58455	Clonidine	Timolol	CYP1A2	CYP3A4
58465	Clonidine	Topiramate	CYP3A4
58473	Clonidine	Treprostinil	CYP1A2	CYP3A4
58494	Clonidine	Warfarin	CYP1A2	CYP2D6	CYP3A4
58938	Clozapine	Delavirdine	CYP1A2	CYP3A4
58948	Clozapine	Diclofenac	CYP1A2	CYP3A4
58955	Clozapine	Diltiazem	CYP1A2	CYP3A4
58966	Clozapine	Doxazosin	CYP1A2	CYP3A4
58978	Clozapine	Entacapone	CYP1A2	CYP2D6	CYP3A4
58981	Clozapine	Eprosartan	CYP1A2	CYP2D6	CYP3A4
58985	Clozapine	Esmolol	CYP2D6	CYP3A4
58993	Clozapine	Etodolac	CYP1A2	CYP3A4
58999	Clozapine	Famotidine	CYP1A2	CYP3A4
59000	Clozapine	Felodipine	CYP2D6	CYP3A4
59001	Clozapine	Fenofibrate	CYP1A2	CYP2D6	CYP3A4
59007	Clozapine	Flecainide	CYP2C19	CYP2D6	CYP3A4
59017	Clozapine	Flurbiprofen	CYP1A2	CYP2C9	CYP2D6	CYP3A4
59020	Clozapine	Fluvastatin	CYP1A2	CYP2D6	CYP3A4
59022	Clozapine	Formoterol	CYP3A4
59023	Clozapine	Foscarnet	CYP2D6
59025	Clozapine	Fosinopril	CYP1A2	CYP3A4
59028	Clozapine	Furosemide	CYP2D6
59031	Clozapine	Ganciclovir	CYP1A2	CYP2D6	CYP3A4
59036	Clozapine	Gemifloxacin	CYP2C9	CYP3A4
59038	Clozapine	Glipizide	CYP2D6	CYP3A4
59042	Clozapine	Guanfacine	CYP1A2	CYP2D6	CYP3A4
59063	Clozapine	Indomethacin	CYP1A2	CYP2D6	CYP3A4
59064	Clozapine	Irbesartan	CYP2C9	CYP3A4
59071	Clozapine	Isradipine	CYP2C9	CYP3A4
59072	Clozapine	Itraconazole	CYP1A2	CYP2D6
59077	Clozapine	Ketoprofen	CYP1A2	CYP2D6	CYP3A4
59078	Clozapine	Ketorolac	CYP1A2	CYP2C9	CYP3A4
59083	Clozapine	Lansoprazole	CYP1A2	CYP3A4
59085	Clozapine	Leflunomide	CYP1A2	CYP2D6	CYP3A4
59088	Clozapine	Levetiracetam	CYP2D6	CYP3A4
59091	Clozapine	Lidocaine	CYP3A4
59108	Clozapine	Mefenamic Acid	CYP1A2	CYP2C9	CYP3A4
59111	Clozapine	Meloxicam	CYP2D6
59116	Clozapine	Meropenem	CYP1A2	CYP2C9	CYP2D6	CYP3A4
59130	Clozapine	Metolazone	CYP2C19	CYP2D6	CYP3A4
59132	Clozapine	Metronidazole	CYP2D6
59144	Clozapine	Modafinil	CYP1A2	CYP3A4
59150	Clozapine	Morphine	CYP3A4
59151	Clozapine	Moxifloxacin	CYP1A2	CYP3A4
59153	Clozapine	Mycophenolic Acid	CYP1A2	CYP3A4
59155	Clozapine	Nabumetone	CYP2D6	CYP3A4
59158	Clozapine	Nalbuphine	CYP2D6	CYP3A4
59160	Clozapine	Naltrexone	CYP1A2	CYP2D6	CYP3A4
59161	Clozapine	Naproxen	CYP1A2	CYP3A4
59163	Clozapine	Nelfinavir	CYP2C9	CYP3A4
59168	Clozapine	Nifedipine	CYP1A2	CYP2C9	CYP2C19	CYP3A4
59175	Clozapine	Nizatidine	CYP2D6	CYP3A4
59177	Clozapine	Norfloxacin	CYP3A4
59196	Clozapine	Pantoprazole	CYP1A2	CYP3A4
59197	Clozapine	Paricalcitol	CYP3A4
59206	Clozapine	Pentoxifylline	CYP3A4
59223	Clozapine	Pravastatin	CYP2C9	CYP3A4
59237	Clozapine	Propafenone	CYP1A2	CYP2D6	CYP3A4
59239	Clozapine	Propofol	CYP2D6	CYP3A4
59247	Clozapine	Quinapril	CYP1A2	CYP3A4
59248	Clozapine	Quinine	CYP2D6	CYP3A4
59249	Clozapine	Rabeprazole	CYP1A2	CYP3A4
59251	Clozapine	Ramipril	CYP3A4
59253	Clozapine	Remifentanil	CYP2D6	CYP3A4
59263	Clozapine	Ritonavir	CYP1A2	CYP2C9	CYP3A4
59266	Clozapine	Ropivacaine	CYP1A2	CYP3A4
59269	Clozapine	Saquinavir	CYP1A2	CYP3A4
59274	Clozapine	Simvastatin	CYP3A4
59275	Clozapine	Sotalol	CYP2C9	CYP3A4
59285	Clozapine	Sulindac	CYP1A2	CYP2C9	CYP3A4
59288	Clozapine	Tadalafil	CYP1A2	CYP2D6
59292	Clozapine	Telmisartan	CYP2D6	CYP3A4
59308	Clozapine	Timolol	CYP3A4
59312	Clozapine	Tobramycin	CYP2C9	CYP3A4
59322	Clozapine	Trandolapril	CYP2D6
59326	Clozapine	Treprostinil	CYP1A2	CYP2D6	CYP3A4
59339	Clozapine	Valsartan	CYP2C9	CYP3A4
59342	Clozapine	Verapamil	CYP1A2	CYP2D6	CYP3A4
59346	Clozapine	Voriconazole	CYP2C9	CYP2D6	CYP3A4
59347	Clozapine	Warfarin	CYP2D6	CYP3A4
59353	Clozapine	Zonisamide	CYP1A2	CYP2C19	CYP2D6	CYP3A4
59787	Cyclobenzaprine	Delavirdine	CYP3A4
59796	Cyclobenzaprine	Diazoxide	CYP2C9	CYP3A4
59823	Cyclobenzaprine	Efavirenz	CYP2C9	CYP2D6	CYP3A4
59844	Cyclobenzaprine	Etoposide	CYP3A4
59849	Cyclobenzaprine	Felodipine	CYP2C9	CYP3A4
59857	Cyclobenzaprine	Fluconazole	CYP3A4
59870	Cyclobenzaprine	Fluvoxamine	CYP1A2	CYP3A4
59879	Cyclobenzaprine	Galantamine	CYP1A2
59886	Cyclobenzaprine	Glimepiride	CYP2C9	CYP3A4
59911	Cyclobenzaprine	Indinavir	CYP2D6	CYP3A4
59921	Cyclobenzaprine	Itraconazole	CYP3A4
59928	Cyclobenzaprine	Labetalol	CYP1A2
59931	Cyclobenzaprine	Lamotrigine	CYP1A2	CYP3A4
59932	Cyclobenzaprine	Lansoprazole	CYP2C9	CYP2D6	CYP3A4
59944	Cyclobenzaprine	Lithium	CYP2C9	CYP3A4
59950	Cyclobenzaprine	Lovastatin	CYP2C9	CYP3A4
59958	Cyclobenzaprine	Mefloquine	CYP2C19	CYP2D6	CYP3A4
59969	Cyclobenzaprine	Methadone	CYP2D6	CYP3A4
59972	Cyclobenzaprine	Methotrexate	CYP1A2	CYP2C9	CYP3A4
59975	Cyclobenzaprine	Methylphenidate	CYP2C9	CYP3A4
59980	Cyclobenzaprine	Metoprolol	CYP1A2	CYP2D6
60002	Cyclobenzaprine	Mycophenolic Acid	CYP3A4
60012	Cyclobenzaprine	Nelfinavir	CYP3A4
60017	Cyclobenzaprine	Nifedipine	CYP1A2	CYP2D6	CYP3A4
60044	Cyclobenzaprine	Pamidronate	CYP3A4
60054	Cyclobenzaprine	Pentobarbital	CYP3A4
60055	Cyclobenzaprine	Pentoxifylline	CYP1A2	CYP3A4
60061	Cyclobenzaprine	Phenytoin	CYP3A4
60086	Cyclobenzaprine	Propafenone	CYP1A2	CYP2C9	CYP2D6	CYP3A4
60096	Cyclobenzaprine	Quinapril	CYP2C9	CYP2D6
60097	Cyclobenzaprine	Quinine	CYP2D6	CYP3A4
60110	Cyclobenzaprine	Risedronate	CYP3A4
60112	Cyclobenzaprine	Ritonavir	CYP2D6	CYP3A4
60118	Cyclobenzaprine	Saquinavir	CYP2D6	CYP3A4
60121	Cyclobenzaprine	Sertraline	CYP1A2	CYP2D6	CYP3A4
60124	Cyclobenzaprine	Sotalol	CYP2C9
60137	Cyclobenzaprine	Tadalafil	CYP2C9	CYP3A4
60195	Cyclobenzaprine	Voriconazole	CYP2D6	CYP3A4
60196	Cyclobenzaprine	Warfarin	CYP2D6	CYP3A4
60738	Cyproheptadine	Haloperidol	CYP2D6	CYP3A4
60766	Cyproheptadine	Itraconazole	CYP3A4
60814	Cyproheptadine	Methadone	CYP2D6	CYP3A4
60820	Cyproheptadine	Methylphenidate	CYP3A4
60906	Cyproheptadine	Phenytoin	CYP2D6	CYP3A4
60982	Cyproheptadine	Tadalafil	CYP3A4
61251	Cysteamine	Mifepristone	CYP1A2	CYP2D6	CYP3A4
61300	Cysteamine	Orphenadrine	CYP3A4
61320	Cysteamine	Pentobarbital	CYP3A4
61321	Cysteamine	Pentoxifylline	CYP1A2	CYP2D6
61385	Cysteamine	Secobarbital	CYP2C9	CYP2D6	CYP3A4
63571	Delavirdine	Didanosine	CYP3A4
63575	Delavirdine	Diltiazem	CYP2D6	CYP3A4
63620	Delavirdine	Felodipine	CYP1A2	CYP2D6	CYP3A4
63635	Delavirdine	Fluoxetine	CYP3A4
63641	Delavirdine	Fluvoxamine	CYP3A4
63643	Delavirdine	Foscarnet	CYP3A4
63648	Delavirdine	Furosemide	CYP3A4
63649	Delavirdine	Gabapentin	CYP1A2	CYP2D6	CYP3A4
63650	Delavirdine	Galantamine	CYP2D6
63662	Delavirdine	Guanfacine	CYP2D6	CYP3A4
63674	Delavirdine	Ibuprofen	CYP1A2	CYP3A4
63692	Delavirdine	Itraconazole	CYP3A4
63699	Delavirdine	Labetalol	CYP3A4
63705	Delavirdine	Leflunomide	CYP1A2	CYP2C19	CYP2D6	CYP3A4
63714	Delavirdine	Lisinopril	CYP3A4
63721	Delavirdine	Lovastatin	CYP3A4
63729	Delavirdine	Mefloquine	CYP2D6	CYP3A4
63739	Delavirdine	Metformin	CYP1A2	CYP2D6	CYP3A4
63743	Delavirdine	Methotrexate	CYP2D6	CYP3A4
63746	Delavirdine	Methylphenidate	CYP3A4
63750	Delavirdine	Metolazone	CYP2C9	CYP2D6	CYP3A4
63759	Delavirdine	Minocycline	CYP1A2	CYP3A4
63761	Delavirdine	Mirtazapine	CYP3A4
63770	Delavirdine	Morphine	CYP3A4
63773	Delavirdine	Mycophenolic Acid	CYP1A2	CYP3A4
63774	Delavirdine	Nabilone	CYP2D6	CYP3A4
63781	Delavirdine	Naproxen	CYP1A2	CYP2D6	CYP3A4
63797	Delavirdine	Norfloxacin	CYP3A4
63798	Delavirdine	Nortriptyline	CYP1A2	CYP3A4
63800	Delavirdine	Olanzapine	CYP3A4
63819	Delavirdine	Paroxetine	CYP1A2	CYP2D6	CYP3A4
63826	Delavirdine	Pentoxifylline	CYP2D6	CYP3A4
63827	Delavirdine	Perindopril	CYP1A2	CYP2C19	CYP2D6
63885	Delavirdine	Ropinirole	CYP1A2	CYP3A4
63891	Delavirdine	Selegiline	CYP3A4
63904	Delavirdine	Sulfisoxazole	CYP3A4
63907	Delavirdine	Tacrolimus	CYP3A4
63929	Delavirdine	Tiotropium	CYP2D6	CYP3A4
63938	Delavirdine	Topiramate	CYP3A4
63946	Delavirdine	Treprostinil	CYP2D6	CYP3A4
63958	Delavirdine	Valproic Acid	CYP3A4
63961	Delavirdine	Venlafaxine	CYP1A2	CYP2D6	CYP3A4
63962	Delavirdine	Verapamil	CYP2D6	CYP3A4
64617	Desflurane	Nimodipine	CYP2D6	CYP3A4
64652	Desflurane	Pentobarbital	CYP3A4
64653	Desflurane	Pentoxifylline	CYP1A2	CYP3A4
64817	Desipramine	Disopyramide	CYP3A4
64833	Desipramine	Efavirenz	CYP3A4
64858	Desipramine	Famotidine	CYP1A2	CYP2C9	CYP3A4
64859	Desipramine	Felodipine	CYP1A2	CYP2C9	CYP3A4
64882	Desipramine	Foscarnet	CYP2D6
64885	Desipramine	Fosphenytoin	CYP3A4
64887	Desipramine	Furosemide	CYP1A2	CYP2D6	CYP3A4
64889	Desipramine	Galantamine	CYP3A4
64901	Desipramine	Guanfacine	CYP2D6	CYP3A4
64930	Desipramine	Isradipine	CYP2D6	CYP3A4
64931	Desipramine	Itraconazole	CYP2D6	CYP3A4
64938	Desipramine	Labetalol	CYP2D6
64942	Desipramine	Lansoprazole	CYP3A4
64968	Desipramine	Mefloquine	CYP2D6	CYP3A4
64979	Desipramine	Methadone	CYP1A2	CYP3A4
65009	Desipramine	Morphine	CYP1A2	CYP3A4
65012	Desipramine	Mycophenolic Acid	CYP2D6	CYP3A4
65029	Desipramine	Nimodipine	CYP3A4
65065	Desipramine	Pentoxifylline	CYP1A2	CYP2C9	CYP3A4
65071	Desipramine	Phenytoin	CYP3A4
65099	Desipramine	Propranolol	CYP1A2	CYP3A4
65107	Desipramine	Quinine	CYP1A2	CYP2D6	CYP3A4
65197	Desipramine	Valproic Acid	CYP2D6
65201	Desipramine	Verapamil	CYP3A4
65206	Desipramine	Warfarin	CYP2D6	CYP3A4
65270	Desloratadine	Felodipine	CYP3A4
65379	Desloratadine	Mefloquine	CYP3A4
65390	Desloratadine	Methadone	CYP2D6	CYP3A4
65433	Desloratadine	Nelfinavir	CYP3A4
65440	Desloratadine	Nimodipine	CYP2C9	CYP3A4
65476	Desloratadine	Pentoxifylline	CYP1A2
65612	Desloratadine	Verapamil	CYP1A2	CYP2D6	CYP3A4
66541	Dexmedetomidine	Haloperidol	CYP2D6	CYP3A4
66628	Dexmedetomidine	Metoprolol	CYP2D6	CYP3A4
66647	Dexmedetomidine	Morphine	CYP2D6	CYP3A4
66798	Dexmedetomidine	Theophylline	CYP1A2	CYP2D6	CYP3A4
67305	Diazoxide	Etoposide	CYP2D6	CYP3A4
67332	Diazoxide	Formoterol	CYP3A4
67340	Diazoxide	Galantamine	CYP1A2	CYP2D6
67369	Diazoxide	Imipramine	CYP2D6	CYP3A4
67401	Diazoxide	Lidocaine	CYP3A4
67412	Diazoxide	Loxapine	CYP1A2	CYP2D6	CYP3A4
67419	Diazoxide	Mefloquine	CYP2D6	CYP3A4
67424	Diazoxide	Mepivacaine	CYP3A4
67430	Diazoxide	Methadone	CYP3A4
67464	Diazoxide	Nabilone	CYP2C9	CYP3A4
67468	Diazoxide	Nalbuphine	CYP2C19	CYP3A4
67473	Diazoxide	Nelfinavir	CYP3A4
67488	Diazoxide	Nortriptyline	CYP2D6	CYP3A4
67493	Diazoxide	Ondansetron	CYP1A2	CYP3A4
67504	Diazoxide	Paclitaxel	CYP1A2	CYP2D6	CYP3A4
67515	Diazoxide	Pentobarbital	CYP3A4
67516	Diazoxide	Pentoxifylline	CYP1A2	CYP2C9	CYP3A4
67518	Diazoxide	Perphenazine	CYP2D6
67519	Diazoxide	Phenelzine	CYP3A4
67552	Diazoxide	Protriptyline	CYP3A4
67558	Diazoxide	Quinine	CYP2D6	CYP3A4
67598	Diazoxide	Tadalafil	CYP1A2	CYP3A4
67600	Diazoxide	Tamsulosin	CYP3A4
67612	Diazoxide	Thiabendazole	CYP2C19	CYP2D6	CYP3A4
67657	Diazoxide	Warfarin	CYP2C9	CYP3A4
67741	Diclofenac	Fosphenytoin	CYP2C19	CYP2D6	CYP3A4
68127	Dicloxacillin	Fluconazole	CYP3A4
68282	Dicloxacillin	Nelfinavir	CYP3A4
68376	Dicloxacillin	Rifabutin	CYP1A2	CYP3A4
68898	Didanosine	Efavirenz	CYP3A4
69181	Didanosine	Rifabutin	CYP1A2	CYP2C9	CYP3A4
69182	Didanosine	Rifapentine	CYP1A2	CYP2D6	CYP3A4
69845	Digoxin	Methadone	CYP2D6
70150	Dihydroergotamine	Fosphenytoin	CYP2C9	CYP3A4
70161	Dihydroergotamine	Glimepiride	CYP3A4
70203	Dihydroergotamine	Labetalol	CYP3A4
70207	Dihydroergotamine	Lansoprazole	CYP3A4
70209	Dihydroergotamine	Leflunomide	CYP1A2	CYP2C9	CYP3A4
70233	Dihydroergotamine	Mefloquine	CYP1A2	CYP3A4
70244	Dihydroergotamine	Methadone	CYP2D6
70250	Dihydroergotamine	Methylphenidate	CYP3A4
70263	Dihydroergotamine	Minocycline	CYP2C9	CYP3A4
70265	Dihydroergotamine	Mirtazapine	CYP3A4
70278	Dihydroergotamine	Nabilone	CYP1A2	CYP2C9
70287	Dihydroergotamine	Nelfinavir	CYP1A2	CYP3A4
70290	Dihydroergotamine	Nicardipine	CYP1A2	CYP2D6	CYP3A4
70292	Dihydroergotamine	Nifedipine	CYP3A4
70330	Dihydroergotamine	Pentoxifylline	CYP1A2	CYP3A4
70336	Dihydroergotamine	Phenytoin	CYP3A4
70364	Dihydroergotamine	Propranolol	CYP2D6
70432	Dihydroergotamine	Timolol	CYP2D6	CYP3A4
70435	Dihydroergotamine	Tizanidine	CYP1A2
70442	Dihydroergotamine	Topiramate	CYP2C9	CYP3A4
70476	Dihydroergotamine	Zolpidem	CYP3A4
70498	Diltiazem	Enalapril	CYP1A2	CYP3A4
70531	Diltiazem	Fludarabine	CYP3A4
70537	Diltiazem	Fluoxetine	CYP1A2	CYP3A4
70539	Diltiazem	Flurbiprofen	CYP1A2	CYP2D6	CYP3A4
70544	Diltiazem	Formoterol	CYP3A4
70545	Diltiazem	Foscarnet	CYP3A4
70552	Diltiazem	Galantamine	CYP2C9
70555	Diltiazem	Gefitinib	CYP3A4
70557	Diltiazem	Gemfibrozil	CYP1A2	CYP2D6	CYP3A4
70581	Diltiazem	Imipramine	CYP2D6	CYP3A4
70585	Diltiazem	Indomethacin	CYP1A2	CYP3A4
70594	Diltiazem	Itraconazole	CYP1A2	CYP3A4
70599	Diltiazem	Ketoprofen	CYP3A4
70604	Diltiazem	Lamotrigine	CYP3A4
70607	Diltiazem	Leflunomide	CYP1A2	CYP3A4
70631	Diltiazem	Mefloquine	CYP2D6	CYP3A4
70638	Diltiazem	Meropenem	CYP2D6	CYP3A4
70642	Diltiazem	Methadone	CYP3A4
70645	Diltiazem	Methotrexate	CYP2D6	CYP3A4
70654	Diltiazem	Metronidazole	CYP3A4
70661	Diltiazem	Minocycline	CYP3A4
70663	Diltiazem	Mirtazapine	CYP2C9	CYP2D6
70672	Diltiazem	Morphine	CYP3A4
70675	Diltiazem	Mycophenolic Acid	CYP2C9	CYP2C19	CYP3A4
70685	Diltiazem	Nelfinavir	CYP2D6	CYP3A4
70700	Diltiazem	Nortriptyline	CYP2C9	CYP3A4
70704	Diltiazem	Omeprazole	CYP1A2	CYP2C9	CYP2D6
70705	Diltiazem	Ondansetron	CYP3A4
70716	Diltiazem	Paclitaxel	CYP2D6	CYP3A4
70718	Diltiazem	Pantoprazole	CYP2C19	CYP2D6	CYP3A4
70719	Diltiazem	Paricalcitol	CYP3A4
70744	Diltiazem	Pramipexole	CYP1A2	CYP2D6	CYP3A4
70745	Diltiazem	Pravastatin	CYP2C9	CYP2D6	CYP3A4
70757	Diltiazem	Progesterone	CYP1A2	CYP2C9	CYP3A4
70764	Diltiazem	Protriptyline	CYP2C9	CYP3A4
70771	Diltiazem	Rabeprazole	CYP2C9	CYP2C19	CYP3A4
70775	Diltiazem	Remifentanil	CYP3A4
70783	Diltiazem	Risedronate	CYP3A4
70786	Diltiazem	Rivastigmine	CYP2D6	CYP3A4
70791	Diltiazem	Saquinavir	CYP1A2	CYP3A4
70793	Diltiazem	Selegiline	CYP1A2	CYP3A4
70794	Diltiazem	Sertraline	CYP1A2	CYP2D6	CYP3A4
70808	Diltiazem	Sumatriptan	CYP2D6
70809	Diltiazem	Tacrolimus	CYP3A4
70827	Diltiazem	Tiagabine	CYP3A4
70829	Diltiazem	Tiludronate	CYP2D6	CYP3A4
70833	Diltiazem	Tizanidine	CYP1A2	CYP2C9	CYP3A4
70834	Diltiazem	Tobramycin	CYP3A4
70840	Diltiazem	Topiramate	CYP3A4
70841	Diltiazem	Topotecan	CYP1A2	CYP3A4
70847	Diltiazem	Trazodone	CYP2C19	CYP2D6	CYP3A4
70849	Diltiazem	Triamcinolone	CYP3A4
70860	Diltiazem	Valproic Acid	CYP3A4
70868	Diltiazem	Voriconazole	CYP1A2	CYP2C9	CYP3A4
70872	Diltiazem	Zidovudine	CYP2D6	CYP3A4
70873	Diltiazem	Ziprasidone	CYP3A4
70874	Diltiazem	Zolpidem	CYP1A2	CYP3A4
70875	Diltiazem	Zonisamide	CYP2D6	CYP3A4
70956	Diphenhydramine	Glimepiride	CYP2C9	CYP3A4
70963	Diphenhydramine	Haloperidol	CYP2D6	CYP3A4
71021	Diphenhydramine	Loxapine	CYP3A4
71039	Diphenhydramine	Methadone	CYP2D6	CYP3A4
71124	Diphenhydramine	Pentobarbital	CYP1A2	CYP3A4
71710	Disopyramide	Felodipine	CYP3A4
71718	Disopyramide	Fluconazole	CYP3A4
71731	Disopyramide	Fluvoxamine	CYP1A2	CYP3A4
71733	Disopyramide	Foscarnet	CYP2D6
71754	Disopyramide	Haloperidol	CYP2D6	CYP3A4
71805	Disopyramide	Lithium	CYP2D6
71819	Disopyramide	Mefloquine	CYP1A2	CYP3A4
71830	Disopyramide	Methadone	CYP2D6	CYP3A4
71851	Disopyramide	Mirtazapine	CYP3A4
71860	Disopyramide	Morphine	CYP3A4
71873	Disopyramide	Nelfinavir	CYP2D6	CYP3A4
71876	Disopyramide	Nicardipine	CYP2D6	CYP3A4
71878	Disopyramide	Nifedipine	CYP3A4
71893	Disopyramide	Ondansetron	CYP3A4
71916	Disopyramide	Pentoxifylline	CYP1A2
71918	Disopyramide	Perphenazine	CYP2C9	CYP3A4
71956	Disopyramide	Quetiapine	CYP3A4
71967	Disopyramide	Rifabutin	CYP3A4
71998	Disopyramide	Tadalafil	CYP3A4
72013	Disopyramide	Thioridazine	CYP3A4
72021	Disopyramide	Tizanidine	CYP1A2
72044	Disopyramide	Trimipramine	CYP3A4
72062	Disopyramide	Zolpidem	CYP3A4
73589	Dofetilide	Tiotropium	CYP1A2	CYP2D6	CYP3A4
74617	Dopamine	Nimodipine	CYP3A4
74808	Doxazosin	Efavirenz	CYP2C9	CYP3A4
74842	Doxazosin	Fluconazole	CYP1A2	CYP3A4
74856	Doxazosin	Formoterol	CYP3A4
74857	Doxazosin	Foscarnet	CYP1A2	CYP3A4
74860	Doxazosin	Fosphenytoin	CYP3A4
74864	Doxazosin	Galantamine	CYP3A4
74878	Doxazosin	Haloperidol	CYP3A4
74892	Doxazosin	Imatinib	CYP3A4
74893	Doxazosin	Imipramine	CYP1A2	CYP3A4
74897	Doxazosin	Indomethacin	CYP2C9	CYP3A4
74906	Doxazosin	Itraconazole	CYP3A4
74913	Doxazosin	Labetalol	CYP1A2	CYP3A4
74919	Doxazosin	Leflunomide	CYP1A2	CYP2D6	CYP3A4
74936	Doxazosin	Loxapine	CYP3A4
74943	Doxazosin	Mefloquine	CYP3A4
74954	Doxazosin	Methadone	CYP3A4
74957	Doxazosin	Methotrexate	CYP2D6	CYP3A4
74973	Doxazosin	Minocycline	CYP3A4
74975	Doxazosin	Mirtazapine	CYP2C19	CYP2D6	CYP3A4
74984	Doxazosin	Morphine	CYP2D6	CYP3A4
74997	Doxazosin	Nelfinavir	CYP1A2	CYP3A4
75016	Doxazosin	Omeprazole	CYP1A2	CYP2C9	CYP2C19	CYP2D6	CYP3A4
75017	Doxazosin	Ondansetron	CYP1A2	CYP3A4
75029	Doxazosin	Pamidronate	CYP2C19	CYP2D6	CYP3A4
75046	Doxazosin	Phenytoin	CYP1A2	CYP3A4
75056	Doxazosin	Pramipexole	CYP3A4
75082	Doxazosin	Quinine	CYP3A4
75099	Doxazosin	Ropinirole	CYP2D6	CYP3A4
75102	Doxazosin	Salmeterol	CYP2C19	CYP3A4
75103	Doxazosin	Saquinavir	CYP1A2	CYP3A4
75109	Doxazosin	Sotalol	CYP3A4
75121	Doxazosin	Tacrolimus	CYP1A2	CYP2C19	CYP2D6	CYP3A4
75143	Doxazosin	Tiotropium	CYP2C9	CYP3A4
75145	Doxazosin	Tizanidine	CYP1A2	CYP3A4
[truncated: 3,301 more rows]
