# Supplementary material for: Positive-Unlabeled Learning for inferring drug interactions based on heterogeneous attributes
Source: BMC Bioinformatics. 2017 Mar 1;18:140. doi: 10.1186/s12859-017-1546-7 (PMC5333429; doi:10.1186/s12859-017-1546-7)
Supplement: Additional file 5 — The inferred 592 CYP-Independent DDIs. This is Supplementary Table 4. (XLSX 18.2 kb) [file 12859_2017_1546_MOESM5_ESM.xlsx]

## Sheet: Table 1
DDI_ID	Drug 1	Drug 2
348	Abacavir	Nabilone
541	Abacavir	Warfarin
1087	Acarbose	Warfarin
1122	Acebutolol	Arsenic Trioxide
1332	Acebutolol	Hydralazine
1603	Acebutolol	Topiramate
1741	Acetazolamide	Chlorthalidone
1776	Acetazolamide	Diazoxide
1796	Acetazolamide	Doxepin
1857	Acetazolamide	Furosemide
2007	Acetazolamide	Nortriptyline
2059	Acetazolamide	Probenecid
2113	Acetazolamide	Sulfisoxazole
2176	Acetazolamide	Warfarin
6100	Allopurinol	Diltiazem
6126	Allopurinol	Eprosartan
6145	Allopurinol	Felodipine
6168	Allopurinol	Foscarnet
6183	Allopurinol	Glipizide
6224	Allopurinol	Labetalol
6268	Allopurinol	Methotrexate
6308	Allopurinol	Nelfinavir
6351	Allopurinol	Pentoxifylline
6419	Allopurinol	Simvastatin
6420	Allopurinol	Sotalol
6429	Allopurinol	Sulfisoxazole
6950	Amantadine	Secobarbital
7027	Amantadine	Warfarin
7613	Amifostine	Brimonidine
7694	Amifostine	Diazoxide
7763	Amifostine	Fluphenazine
7810	Amifostine	Indomethacin
7861	Amifostine	Mepivacaine
7901	Amifostine	Nabilone
7979	Amifostine	Procaine
10491	Amiodarone	Lisinopril
10523	Amiodarone	Methylphenidate
10592	Amiodarone	Pamidronate
10715	Amiodarone	Topiramate
10954	Amitriptyline	Galantamine
11529	Amlodipine	Labetalol
11853	Amoxapine	Captopril
11933	Amoxapine	Disopyramide
11951	Amoxapine	Enalapril
12051	Amoxapine	Ketoconazole
12054	Amoxapine	Labetalol
12084	Amoxapine	Mefloquine
12095	Amoxapine	Methadone
12107	Amoxapine	Metronidazole
12181	Amoxapine	Pentoxifylline
12250	Amoxapine	Sotalol
14204	Anagrelide	Minocycline
14647	Anastrozole	Indinavir
15183	Apraclonidine	Labetalol
15451	Apraclonidine	Warfarin
16495	Arsenic Trioxide	Atomoxetine
16510	Arsenic Trioxide	Betaxolol
16609	Arsenic Trioxide	Dihydroergotamine
16650	Arsenic Trioxide	Etoposide
16655	Arsenic Trioxide	Felodipine
16740	Arsenic Trioxide	Leflunomide
16757	Arsenic Trioxide	Loxapine
16764	Arsenic Trioxide	Mefloquine
16775	Arsenic Trioxide	Methadone
16781	Arsenic Trioxide	Methylphenidate
16785	Arsenic Trioxide	Metolazone
16805	Arsenic Trioxide	Morphine
16808	Arsenic Trioxide	Mycophenolic Acid
16809	Arsenic Trioxide	Nabilone
16818	Arsenic Trioxide	Nelfinavir
16821	Arsenic Trioxide	Nicardipine
16835	Arsenic Trioxide	Olanzapine
16861	Arsenic Trioxide	Pentoxifylline
16871	Arsenic Trioxide	Pindolol
16877	Arsenic Trioxide	Pramipexole
16919	Arsenic Trioxide	Rivastigmine
16943	Arsenic Trioxide	Tadalafil
16981	Arsenic Trioxide	Treprostinil
17006	Arsenic Trioxide	Ziprasidone
17823	Atenolol	Minocycline
18291	Atomoxetine	Lisinopril
18347	Atomoxetine	Morphine
18515	Atomoxetine	Topiramate
18803	Atorvastatin	Lisinopril
21879	Azithromycin	Metformin
21914	Azithromycin	Nabilone
23316	Baclofen	Haloperidol
23367	Baclofen	Lithium
24877	Benazepril	Loxapine
25655	Betaxolol	Carteolol
25795	Betaxolol	Foscarnet
25802	Betaxolol	Galantamine
25816	Betaxolol	Haloperidol
25835	Betaxolol	Indomethacin
25911	Betaxolol	Minocycline
25994	Betaxolol	Pramipexole
27522	Bicalutamide	Risperidone
28769	Bisoprolol	Galantamine
29436	Bleomycin	Pentoxifylline
30360	Bosentan	Moxifloxacin
30405	Bosentan	Pantoprazole
30527	Bosentan	Topiramate
31184	Brimonidine	Felodipine
32519	Budesonide	Carbamazepine
35086	Cabergoline	Guanfacine
35174	Cabergoline	Metolazone
35222	Cabergoline	Nortriptyline
35309	Cabergoline	Ropinirole
35362	Cabergoline	Topiramate
36557	Capecitabine	Lamotrigine
36606	Capecitabine	Metoprolol
36628	Capecitabine	Mycophenolic Acid
36655	Capecitabine	Olanzapine
36740	Capecitabine	Ropinirole
36973	Captopril	Foscarnet
37070	Captopril	Methadone
37073	Captopril	Methotrexate
37104	Captopril	Nabilone
37116	Captopril	Nicardipine
37128	Captopril	Nortriptyline
37211	Captopril	Risedronate
37234	Captopril	Sulfisoxazole
37276	Captopril	Treprostinil
37906	Carbamazepine	Fludarabine
37920	Carbamazepine	Foscarnet
37991	Carbamazepine	Lisinopril
38048	Carbamazepine	Moxifloxacin
38196	Carbamazepine	Testosterone
38994	Carnitine	Nabilone
39101	Carnitine	Risedronate
39975	Carvedilol	Pantoprazole
48122	Celecoxib	Itraconazole
48272	Celecoxib	Pramipexole
49523	Cetirizine	Methylphenidate
49739	Cetirizine	Verapamil
49748	Cetirizine	Ziprasidone
50837	Chlorothiazide	Loxapine
51598	Chlorpromazine	Enalapril
54235	Cimetidine	Enalapril
54337	Cimetidine	Ketorolac
55540	Citalopram	Enalapril
55658	Citalopram	Lisinopril
56099	Clemastine	Loxapine
58169	Clonidine	Formoterol
58226	Clonidine	Labetalol
58249	Clonidine	Loxapine
58256	Clonidine	Mefloquine
58300	Clonidine	Mycophenolic Acid
58327	Clonidine	Olanzapine
58389	Clonidine	Protriptyline
58485	Clonidine	Valproic Acid
58497	Clonidine	Zidovudine
58958	Clozapine	Disopyramide
58976	Clozapine	Enalapril
59079	Clozapine	Labetalol
59094	Clozapine	Lisinopril
59100	Clozapine	Losartan
59109	Clozapine	Mefloquine
59172	Clozapine	Nitrofurantoin
59183	Clozapine	Ondansetron
59216	Clozapine	Pindolol
59224	Clozapine	Prazosin
59268	Clozapine	Salmeterol
59278	Clozapine	Stavudine
59295	Clozapine	Terazosin
59299	Clozapine	Testosterone
59327	Clozapine	Triamcinolone
59871	Cyclobenzaprine	Formoterol
60157	Cyclobenzaprine	Timolol
60187	Cyclobenzaprine	Valproic Acid
60899	Cyproheptadine	Pentobarbital
61210	Cysteamine	Lithium
61269	Cysteamine	Nabilone
63771	Delavirdine	Moxifloxacin
63785	Delavirdine	Nevirapine
63842	Delavirdine	Pramipexole
63919	Delavirdine	Testosterone
64835	Desipramine	Enalapril
64953	Desipramine	Lisinopril
65134	Desipramine	Sotalol
65167	Desipramine	Timolol
65396	Desloratadine	Methylphenidate
65406	Desloratadine	Mifepristone
67277	Diazoxide	Doxepin
67354	Diazoxide	Haloperidol
67436	Diazoxide	Methylphenidate
67622	Diazoxide	Tobramycin
70100	Dihydroergotam	Enalapril
70147	Dihydroergotam	Foscarnet
70218	Dihydroergotam	Lisinopril
70787	Diltiazem	Ropinirole
71795	Disopyramide	Leflunomide
71836	Disopyramide	Methylphenidate
71839	Disopyramide	Metoclopramide
71849	Disopyramide	Minocycline
71864	Disopyramide	Nabilone
74702	Dopamine	Reserpine
74965	Doxazosin	Metoprolol
75250	Doxepin	Galantamine
75299	Doxepin	Labetalol
75340	Doxepin	Methadone
77988	Efavirenz	Lisinopril
78020	Efavirenz	Methylphenidate
78074	Efavirenz	Olanzapine
78156	Efavirenz	Risperidone
78193	Efavirenz	Testosterone
78212	Efavirenz	Topiramate
78221	Efavirenz	Triamcinolone
78232	Efavirenz	Valproic Acid
78644	Enalapril	Etoposide
78649	Enalapril	Felodipine
78679	Enalapril	Galantamine
78684	Enalapril	Gemfibrozil
78708	Enalapril	Imipramine
78731	Enalapril	Lamotrigine
78750	Enalapril	Lovastatin
78758	Enalapril	Mefloquine
78768	Enalapril	Metformin
78772	Enalapril	Methotrexate
78788	Enalapril	Minocycline
78799	Enalapril	Morphine
78802	Enalapril	Mycophenolic Acid
78803	Enalapril	Nabilone
78815	Enalapril	Nicardipine
78819	Enalapril	Nimodipine
78829	Enalapril	Olanzapine
78923	Enalapril	Simvastatin
78933	Enalapril	Sulfisoxazole
78938	Enalapril	Tamoxifen
78991	Enalapril	Verapamil
78996	Enalapril	Warfarin
79000	Enalapril	Ziprasidone
79606	Entacapone	Pentoxifylline
79718	Entacapone	Topiramate
80837	Eprosartan	Topiramate
83487	Ethambutol	Furosemide
83917	Ethionamide	Lithium
85761	Etoposide	Minocycline
86829	Famciclovir	Minocycline
86844	Famciclovir	Nabilone
87183	Famotidine	Minocycline
87210	Famotidine	Nicardipine
87419	Felodipine	Formoterol
87427	Felodipine	Galantamine
87492	Felodipine	Lithium
87536	Felodipine	Minocycline
87735	Felodipine	Valproic Acid
87747	Felodipine	Zidovudine
89402	Finasteride	Reserpine
90046	Flecainide	Pentoxifylline
90202	Fluconazole	Flurbiprofen
90294	Fluconazole	Mefloquine
90652	Fludarabine	Methotrexate
92988	Fluphenazine	Labetalol
93267	Flurbiprofen	Formoterol
93408	Flurbiprofen	Nelfinavir
93441	Flurbiprofen	Pantoprazole
94370	Fluvastatin	Methotrexate
94386	Fluvastatin	Minocycline
94556	Fluvastatin	Tiotropium
94565	Fluvastatin	Topiramate
94906	Fluvoxamine	Triamcinolone
94974	Formoterol	Irbesartan
94995	Formoterol	Leflunomide
95019	Formoterol	Mefloquine
95029	Formoterol	Metformin
95060	Formoterol	Morphine
95063	Formoterol	Mycophenolic Acid
95065	Formoterol	Nabumetone
95071	Formoterol	Naproxen
95073	Formoterol	Nelfinavir
95076	Formoterol	Nicardipine
95090	Formoterol	Olanzapine
95093	Formoterol	Ondansetron
95116	Formoterol	Pentoxifylline
95132	Formoterol	Pramipexole
95157	Formoterol	Quinapril
95163	Formoterol	Remifentanil
95172	Formoterol	Risperidone
95174	Formoterol	Rivastigmine
95175	Formoterol	Ropinirole
95198	Formoterol	Tadalafil
95205	Formoterol	Terazosin
95252	Formoterol	Verapamil
95257	Formoterol	Warfarin
95261	Formoterol	Ziprasidone
95277	Foscarnet	Glimepiride
95299	Foscarnet	Imipramine
95311	Foscarnet	Isradipine
95322	Foscarnet	Lamotrigine
95325	Foscarnet	Leflunomide
95335	Foscarnet	Lithium
95375	Foscarnet	Midodrine
95390	Foscarnet	Morphine
95395	Foscarnet	Nabumetone
95418	Foscarnet	Nortriptyline
95423	Foscarnet	Ondansetron
95446	Foscarnet	Pentoxifylline
95447	Foscarnet	Perindopril
95462	Foscarnet	Pramipexole
95482	Foscarnet	Protriptyline
95497	Foscarnet	Rifabutin
95501	Foscarnet	Risedronate
95504	Foscarnet	Rivastigmine
95505	Foscarnet	Ropinirole
95508	Foscarnet	Salmeterol
95549	Foscarnet	Tiotropium
95566	Foscarnet	Treprostinil
95574	Foscarnet	Trimipramine
95591	Foscarnet	Ziprasidone
95708	Fosfomycin	Minocycline
95999	Fosinopril	Loxapine
96017	Fosinopril	Methadone
96318	Fosphenytoin	Lisinopril
96419	Fosphenytoin	Pamidronate
96562	Fosphenytoin	Valproic Acid
97209	Furosemide	Trimipramine
97226	Furosemide	Ziprasidone
97293	Gabapentin	Lisinopril
97564	Galantamine	Guanfacine
97605	Galantamine	Lansoprazole
97631	Galantamine	Mefloquine
97645	Galantamine	Methotrexate
97663	Galantamine	Mirtazapine
97672	Galantamine	Morphine
97675	Galantamine	Mycophenolic Acid
97729	Galantamine	Perindopril
97796	Galantamine	Simvastatin
97848	Galantamine	Treprostinil
98570	Gefitinib	Leflunomide
99328	Gemfibrozil	Pentoxifylline
100093	Glimepiride	Valproic Acid
100102	Glimepiride	Warfarin
100654	Glycopyrrolate	Secobarbital
101769	Halofantrine	Minocycline
102018	Haloperidol	Labetalol
102089	Haloperidol	Morphine
102163	Haloperidol	Prazosin
102192	Haloperidol	Remifentanil
102247	Haloperidol	Timolol
102969	Hydralazine	Mefloquine
102996	Hydralazine	Mifepristone
103030	Hydralazine	Nimodipine
103045	Hydralazine	Orphenadrine
103102	Hydralazine	Protriptyline
105068	Ibuprofen	Lisinopril
105154	Ibuprofen	Olanzapine
105196	Ibuprofen	Pramipexole
105216	Ibuprofen	Protriptyline
106035	Iloprost	Nimodipine
106425	Imatinib	Ropinirole
106753	Imipramine	Testosterone
106886	Imiquimod	Minocycline
107415	Indinavir	Leflunomide
107446	Indinavir	Meropenem
107740	Indomethacin	Methadone
107895	Indomethacin	Sotalol
108029	Irbesartan	Methadone
108045	Irbesartan	Mifepristone
108048	Irbesartan	Minocycline
108638	Isocarboxazid	Nabilone
110471	Itraconazole	Sumatriptan
110812	Ivermectin	Warfarin
111438	Ketoconazole	Minocycline
112241	Labetalol	Mesoridazine
112243	Labetalol	Metformin
112286	Labetalol	Nateglinide
112290	Labetalol	Nicardipine
112299	Labetalol	Nizatidine
112302	Labetalol	Nortriptyline
112347	Labetalol	Pravastatin
112420	Labetalol	Terbinafine
112453	Labetalol	Trifluoperazine
113023	Lamotrigine	Lansoprazole
113034	Lamotrigine	Lisinopril
113063	Lamotrigine	Methotrexate
113066	Lamotrigine	Methylphenidate
113091	Lamotrigine	Moxifloxacin
113100	Lamotrigine	Naltrexone
113101	Lamotrigine	Naproxen
113134	Lamotrigine	Paclitaxel
113136	Lamotrigine	Pantoprazole
113209	Lamotrigine	Saquinavir
113211	Lamotrigine	Selegiline
113841	Leflunomide	Lisinopril
113877	Leflunomide	Metolazone
113898	Leflunomide	Moxifloxacin
113901	Leflunomide	Nabilone
113943	Leflunomide	Pantoprazole
114025	Leflunomide	Stavudine
114035	Leflunomide	Tadalafil
114046	Leflunomide	Testosterone
114055	Leflunomide	Timolol
114896	Levetiracetam	Ziprasidone
115942	Lincomycin	Warfarin
116215	Lisinopril	Lovastatin
116233	Lisinopril	Metformin
116237	Lisinopril	Methotrexate
116253	Lisinopril	Minocycline
116264	Lisinopril	Morphine
116267	Lisinopril	Mycophenolic Acid
116268	Lisinopril	Nabilone
116294	Lisinopril	Olanzapine
116310	Lisinopril	Pantoprazole
116362	Lisinopril	Quinine
116367	Lisinopril	Remifentanil
116378	Lisinopril	Rivastigmine
116379	Lisinopril	Ropinirole
116382	Lisinopril	Salmeterol
116403	Lisinopril	Tamoxifen
116465	Lisinopril	Ziprasidone
116526	Lithium	Nabilone
117232	Loperamide	Warfarin
117770	Losartan	Methotrexate
117998	Losartan	Ziprasidone
118031	Lovastatin	Metronidazole
118174	Lovastatin	Sotalol
118217	Lovastatin	Topiramate
118264	Loxapine	Mepivacaine
118290	Loxapine	Minoxidil
118306	Loxapine	Nadolol
118320	Loxapine	Nimodipine
118323	Loxapine	Nitroglycerin
118354	Loxapine	Pentazocine
118366	Loxapine	Pindolol
118500	Loxapine	Zidovudine
118501	Loxapine	Ziprasidone
118769	Maprotiline	Methadone
119774	Mefenamic Acid	Minocycline
119993	Mefloquine	Mepivacaine
120002	Mefloquine	Methotrexate
120018	Mefloquine	Minocycline
120074	Mefloquine	Pamidronate
120086	Mefloquine	Perindopril
120119	Mefloquine	Propranolol
120187	Mefloquine	Timolol
121220	Mepivacaine	Mifepristone
121238	Mepivacaine	Nabilone
121431	Mepivacaine	Warfarin
121679	Meropenem	Methadone
121906	Meropenem	Warfarin
121934	Mesoridazine	Minocycline
122000	Mesoridazine	Pentobarbital
122215	Metaproterenol	Orphenadrine
122648	Methadone	Moxifloxacin
122744	Methadone	Quinapril
122772	Methadone	Sotalol
122792	Methadone	Terazosin
123343	Methotrexate	Mycophenolic Acid
123362	Methotrexate	Nitrofurantoin
123365	Methotrexate	Nizatidine
123367	Methotrexate	Norfloxacin
123385	Methotrexate	Pamidronate
123413	Methotrexate	Pravastatin
123427	Methotrexate	Propafenone
123452	Methotrexate	Risperidone
123468	Methotrexate	Stavudine
123502	Methotrexate	Tobramycin
123509	Methotrexate	Topotecan
123528	Methotrexate	Valproic Acid
124013	Methylphenidat	Minocycline
124047	Methylphenidat	Nitroglycerin
124062	Methylphenidat	Oxaprozin
124069	Methylphenidat	Pamidronate
124122	Methylphenidat	Quinine
124200	Methylphenidat	Treprostinil
125147	Metoprolol	Mycophenolic Acid
125217	Metoprolol	Pravastatin
125393	Metronidazole	Nortriptyline
125480	Metronidazole	Ropinirole
125503	Metronidazole	Tadalafil
125557	Metronidazole	Verapamil
126305	Mifepristone	Pindolol
126313	Mifepristone	Prazosin
126408	Mifepristone	Topotecan
126887	Minocycline	Mycophenolic Acid
126888	Minocycline	Nabilone
126894	Minocycline	Naltrexone
126906	Minocycline	Nitrofurantoin
126957	Minocycline	Pravastatin
126974	Minocycline	Propranolol
126975	Minocycline	Propylthiouracil
127001	Minocycline	Rosiglitazone
127023	Minocycline	Tamoxifen
127029	Minocycline	Terazosin
127030	Minocycline	Terbinafine
127034	Minocycline	Tetracycline
127053	Minocycline	Topotecan
127056	Minocycline	Trandolapril
127060	Minocycline	Treprostinil
127072	Minocycline	Valproic Acid
127082	Minocycline	Zafirlukast
127222	Minoxidil	Sotalol
127445	Mirtazapine	Sumatriptan
127497	Mirtazapine	Valproic Acid
127743	Mitoxantrone	Nelfinavir
128051	Modafinil	Risperidone
129185	Morphine	Nelfinavir
129205	Morphine	Ondansetron
129262	Morphine	Propranolol
129306	Morphine	Sulfisoxazole
129364	Morphine	Verapamil
129430	Moxifloxacin	Pentoxifylline
129486	Moxifloxacin	Risperidone
129488	Moxifloxacin	Rivastigmine
129867	Mycophenolic A	Protriptyline
129936	Mycophenolic A	Tizanidine
129996	Nabilone	Nitrofurantoin
129997	Nabilone	Nitroglycerin
130126	Nabilone	Thiabendazole
130132	Nabilone	Timolol
130360	Nabumetone	Valproic Acid
130461	Nadolol	Protriptyline
130918	Nalbuphine	Timolol
131160	Naltrexone	Nelfinavir
131765	Nelfinavir	Pamidronate
131817	Nelfinavir	Quinapril
131865	Nelfinavir	Terazosin
131921	Nelfinavir	Ziprasidone
132727	Nifedipine	Pramipexole
132843	Nifedipine	Valproic Acid
133088	Nimodipine	Pindolol
133582	Nitrofurantoin	Warfarin
133690	Nitroglycerin	Sotalol
133724	Nitroglycerin	Tiotropium
133779	Nitroprusside	Orphenadrine
133977	Nizatidine	Pentobarbital
134027	Nizatidine	Reserpine
134123	Nizatidine	Ziprasidone
134540	Nortriptyline	Propranolol
134642	Nortriptyline	Verapamil
134696	Ofloxacin	Pramipexole
134871	Olanzapine	Prazosin
134942	Olanzapine	Terazosin
134955	Olanzapine	Timolol
135407	Ondansetron	Quinapril
136257	Oxaprozin	Risperidone
137315	Paclitaxel	Ziprasidone
137385	Pamidronate	Ritonavir
137397	Pamidronate	Sotalol
137411	Pamidronate	Tamoxifen
137472	Pamidronate	Zidovudine
137525	Pantoprazole	Quetiapine
137541	Pantoprazole	Risperidone
137542	Pantoprazole	Ritonavir
137543	Pantoprazole	Rivastigmine
137567	Pantoprazole	Tadalafil
137630	Pantoprazole	Ziprasidone
138879	Pentobarbital	Procaine
138883	Pentobarbital	Promethazine
138940	Pentobarbital	Temazepam
139036	Pentoxifylline	Protriptyline
139080	Pentoxifylline	Sumatriptan
139096	Pentoxifylline	Thiabendazole
139113	Pentoxifylline	Topotecan
139393	Perphenazine	Timolol
139982	Phenytoin	Triamcinolone
139993	Phenytoin	Valproic Acid
140961	Pirbuterol	Warfarin
141274	Pramipexole	Rivastigmine
141296	Pramipexole	Sumatriptan
141356	Pramipexole	Voriconazole
141620	Prazosin	Ziprasidone
143544	Propranolol	Warfarin
143695	Protriptyline	Sotalol
143704	Protriptyline	Sulfisoxazole
144278	Quinapril	Topiramate
144692	Ramipril	Topiramate
145065	Reserpine	Temazepam
145079	Reserpine	Tiludronate
145756	Risperidone	Treprostinil
146102	Ropivacaine	Topiramate
146273	Salmeterol	Topiramate
146762	Simvastatin	Topiramate
146856	Sotalol	Trimipramine
147059	Stavudine	Tiotropium
147097	Stavudine	Warfarin
147497	Sulfisoxazole	Topiramate
147517	Sulfisoxazole	Valproic Acid
148190	Terazosin	Topiramate
148219	Terazosin	Warfarin
148419	Testosterone	Trazodone
148445	Testosterone	Ziprasidone
148808	Tiludronate	Topiramate
148873	Timolol	Valproic Acid
148882	Timolol	Warfarin
149031	Tobramycin	Treprostinil
149272	Topiramate	Verapamil
149552	Triamcinolone	Zolpidem
149771	Valproic Acid	Ziprasidone
149821	Verapamil	Ziprasidone
149873	Zidovudine	Ziprasidone
